# Supplementary material for: Pangenome-Wide Association Study and Transcriptome Analysis Reveal a Novel QTL and Candidate Genes Controlling both Panicle and Leaf Blast Resistance in Rice
Source: Rice (N Y). 2024 Apr 12;17:27. doi: 10.1186/s12284-024-00707-x (PMC11014823; doi:10.1186/s12284-024-00707-x)
Supplement: Supplementary file 1 — Supplementary Material 1 [file 12284_2024_707_MOESM1_ESM.xlsx]

## Sheet: Table S1
Table S1 The rice blast resistance and information of 414 rice accessions
SEQ	IRGC ID	GSOR ID	Accession name	Origin	Subpopulation	PBR	LBR	LB_ISO11.121	LB_ISO08T19	LB_ISO11.882	LB_ISO11.1093	LB_ISO13.227	LB_ISO14.42	LB_ISO98.288
IRRI2K_6	IRGC 117429	GSOR301511	AUS JOTA	Bangladesh	aus	3.25	3.5	2	3.5	4	2.5	2	2	5
IRRI2K_7	IRGC 117434	GSOR301512	BARAN BORO	Bangladesh	aus	4.875	5.5	2.5	6.5	4	1.5	2.5	5	3.5
IRRI2K_11	IRGC 117443	GSOR301516	CERE AIR	Indonesia	indica	1	4	3.5	2.5	5	4.5	2.5	5.5	5
IRRI2K_14	IRGC 117447	GSOR301519	CHITRAJ (DA 23)	Bangladesh	indica	6.875	9	5	1	6	4	4	5	2.5
IRRI2K_19	IRGC 117454	GSOR301524	CO 39	India	indica	9	9	7	7	8	9	7	8	8
IRRI2K_20	IRGC 117455	GSOR301525	DA 1	India	indica	5	9	4.5	5	6.5	5	5.5	6	5.5
IRRI2K_25	IRGC 117460	GSOR301530	DA 9	Bangladesh	indica	5	9	4	4.5	5	4.5	3	5	7
IRRI2K_27	IRGC 117463	GSOR301532	DE ABRIL	Brazil	indica	1.125	2.5	4.5	6.5	6.5	4.5	5	6.5	6.5
IRRI2K_30	IRGC 117470	GSOR301535	FANDRAPOTSY	Madagascar	indica	6.125	5.5	5.5	5.5	6	5.5	6	6.5	6.5
IRRI2K_36	IRGC 117481	GSOR301540	GOMPA 2	India	japonica	6.75	5.5	2.5	3.5	2.5	4	1	3	4.5
IRRI2K_37	IRGC 117483	GSOR301541	HAIFUGOYA	China	japonica	5.125	5.5	5.5	6.5	4.5	3	4.5	2.5	4
IRRI2K_39	IRGC 117492	GSOR301544*	INDANE	Myanmar	japonica	4.875	4	3.5	2	2.5	2.5	4.5	4	3.5
IRRI2K_44	IRGC 117500	GSOR301549	JC 91	India	indica	6.875	6	6.5	6.5	6	6.5	5	6	6
IRRI2K_46	IRGC 117502	GSOR301551	JHONA 26	Pakistan	aus	5	7.5	4	4	4.5	5.5	4	6	5
IRRI2K_50	IRGC 117513	GSOR301555	KHAO DAM	Laos	japonica	3.125	5	2.5	2	2	1.5	2.5	1	3.5
IRRI2K_51	IRGC 117517	GSOR301556	KINANDANG PATONG	Philippines	japonica	4.875	6	4	3	5	4.5	3.5	4	4
IRRI2K_56	IRGC 117525	GSOR301561*	MADAEL	Sri Lanka	indica	5.125	7.5	6.5	6	6.5	5.5	4.5	6	5.5
IRRI2K_58	IRGC 117528	GSOR301563	MALAGKIT PIRURUTONG	Philippines	japonica	5	6	5.5	7.5	7	5	5	6.5	6
IRRI2K_60	IRGC 117531	GSOR301565	MILYANG 23	Korea Rep	indica	4.875	4	5.5	6	3.5	6	3	5	4.5
IRRI2K_62	IRGC 117533	GSOR301567*	MTU 9	India	indica	7.25	5.5	6.5	8.5	6	6.5	5	5	6.5
IRRI2K_66	IRGC 117545	GSOR301571	PACHEHAI PERUMAL	India	indica	8.875	5	6	8	5.5	5.5	6	5.5	6
IRRI2K_76	IRGC 117563	GSOR301581	PTB 25	India	indica	3.875	2.5	2.5	6	4.5	1.5	5	1	2
IRRI2K_77	IRGC 117564	GSOR301582	PTB 9	India	indica	3.125	2.5	3	6.5	4	5	2	1.5	2
IRRI2K_78	IRGC 117565	GSOR301583	RATHAL	Sri Lanka	japonica	2.875	3.5	3.5	4.5	3.5	5.5	3	5	4.5
IRRI2K_79	IRGC 117566	GSOR301584	RATHAL	Sri Lanka	japonica	2	5	2	5	4	5	2.5	5	3
IRRI2K_82	IRGC 117571	GSOR301587	RT 1031-69	Zaire	japonica	4.75	2.5	1.5	2	1.5	1.5	1	1	2
IRRI2K_84	IRGC 117585	GSOR301589	TCHAMPA	Iran	aus	5.875	6.5	4.5	7	4	5	2.5	3	4
IRRI2K_86	IRGC 117587	GSOR301591	TD 25	Thailand	indica	1	5.5	2.5	2.5	5.5	5.5	4	5.5	4
IRRI2K_87	IRGC 117588	GSOR301592	TEPI BORO	Bangladesh	aus	7.125	5.5	4.5	6.5	4.5	5.5	2	5.5	4.5
IRRI2K_91	IRGC 117598	GSOR301596	VANDANA	India	indica	7.125	3	5.5	6	5.5	4.5	3	3.5	5.5
IRRI2K_414	IRGC 120849	GSOR301597	AUS 196	Bangladesh	aus	4.25	6.5	4	4.5	3	2.5	1.5	1.5	4
IRRI2K_423	IRGC 120858	GSOR301606	29 A 2	Pakistan	aus	3	2	2.5	4.5	3	1.5	1	1.5	3
IRRI2K_425	IRGC 120860	GSOR301608	AGAMI M 1	Egypt	indica	5	6	6	5	5	5	3	4	6
IRRI2K_427	IRGC 120862	GSOR301610	AN QING ZAO	China	indica	8.875	6	4.5	4.5	5.5	5.5	3	5	6
IRRI2K_436	IRGC 120872	GSOR301619	ARC 15340	India	aus	4.125	2	5	5	2	4	2.5	4	4
IRRI2K_440	IRGC 120877	GSOR301623	AUS 55	Bangladesh	aus	5.25	2.5	2	4	3	1	1.5	2	5
IRRI2K_441	IRGC 120878	GSOR301624	B 6144 F-MR-6	Indonesia	indica	2.75	1	1	3	1.5	1.5	1	1	2
IRRI2K_442	IRGC 120879	GSOR301625	BADA DHAN	Bangladesh	indica	5.125	6.5	6	2	4	4.5	4.5	6	5.5
IRRI2K_446	IRGC 120885	GSOR301631	BANDIOUROU	Senegal	indica	1	3.5	5	4	5.5	3	3	5.5	5
IRRI2K_447	IRGC 120886	GSOR301632	BANS 4	India	aus	7	4.5	4	5	4.5	5.5	2	7	5.5
IRRI2K_450	IRGC 120889	GSOR301635	BAWOI	Bangladesh	aus	6.875	3.5	4.5	4.5	3	4	2.5	5	3
IRRI2K_452	IRGC 120891	GSOR301637	BENAMURI	Bangladesh	aus	5.125	6	5	6.5	6	4	2.5	6	5
IRRI2K_453	IRGC 120892	GSOR301638	BG 301	Sri Lanka	indica	2.875	1	2.5	2.5	1.5	2	2	2	3
IRRI2K_456	IRGC 120895	GSOR301641	BIRAIN 360	Bangladesh	indica	3	6.5	4	2.5	5.5	2	4	2	2
IRRI2K_461	IRGC 120903	GSOR301646	BR IRGA 409	Brazil	indica	3	2.5	3.5	6.5	4.5	5.5	2.5	5	6
IRRI2K_462	IRGC 120904	GSOR301647	BYAT KYAR	Myanmar	indica	1	2.5	4.5	4.5	5	4	4	5	5.5
IRRI2K_463	IRGC 120905	GSOR301648	CAMPONI SML	Suriname	indica	1.125	2	2	3	2	3.5	2	5	3
IRRI2K_464	IRGC 120906	GSOR301649	CCT 3-37-3-3-3-1	Philippines	indica	3.25	2.5	2	2.5	2.5	1.5	1.5	1.5	1.5
IRRI2K_468	IRGC 120910	GSOR301653	CHIADI NAKI	India	aus	5	6	5	4	4	5	3	4.5	5
IRRI2K_469	IRGC 120911	GSOR301654	CHIKON SHONI	Bangladesh	aus	5	1.5	2	3	2.5	1	2	5.5	3
IRRI2K_470	IRGC 120912	GSOR301655	CHINA 98-45-1	China	indica	4	1.5	5.5	2	5.5	6	5	7	6
IRRI2K_471	IRGC 120913	GSOR301656	CHORUA KARTIKSAIL	Bangladesh	indica	2.125	5.5	4	3	5	1.5	3	5.5	5
IRRI2K_472	IRGC 120914	GSOR301657	CHUA DAU	China	indica	5.25	3.5	3	3	5.5	6	3	5	4.5
IRRI2K_473	IRGC 120915	GSOR301658	CHUNGUR BALI	Bangladesh	aus	5	6	4.5	4.5	4	5.5	2.5	4.5	4
IRRI2K_476	IRGC 120918	GSOR301661	CR 5272	Costa Rica	indica	2.875	2	2	2	1.5	2	2	2	2
IRRI2K_477	IRGC 120919	GSOR301662	CR 8334	Costa Rica	indica	3	3.5	2	2.5	3.5	2.5	4	2	2.5
IRRI2K_480	IRGC 120925	GSOR301665	DA NUO (ZHAN)	China	indica	8.125	5.5	5	3.5	5	4.5	5	5.5	5
IRRI2K_483	IRGC 120929	GSOR301668	DENG DENG QI	China	indica	6.125	5	5	4.5	5.5	4	2.5	2.5	7
IRRI2K_484	IRGC 120930	GSOR301669	DEVAREDDIRI	Sri Lanka	indica	5	6	4	1.5	4	5	4.5	5	6
IRRI2K_489	IRGC 120935	GSOR301674	DHARIA	Bangladesh	aus	5	7	4	5	4	6	2	5.5	5.5
IRRI2K_491	IRGC 120939	GSOR301676	DJOGOLON DJOGOLON	Upper Volta	indica	6	4.5	4	4	3.5	3	3	1.5	2
IRRI2K_493	IRGC 120946	GSOR301678	E 5168	China	indica	9	5.5	3.5	1	4.5	4.5	3	4.5	3.5
IRRI2K_494	IRGC 120947	GSOR301679	E ZI 124	China	indica	5	2.5	2	1	2	2.5	2.5	2	3
IRRI2K_495	IRGC 120948	GSOR301680	ELWEE	Sri Lanka	indica	1.125	1.5	2	2	5	2.5	3	1.5	2.5
IRRI2K_500	IRGC 120953	GSOR301685	FULKATI	Bangladesh	aus	5	2.5	3.5	5	5	3	1.5	2	1.5
IRRI2K_501	IRGC 120954	GSOR301686	GADRA	Pakistan	aus	3.25	4.5	5	6.5	5.5	6	6	6.5	7
IRRI2K_502	IRGC 120955	GSOR301687	GARIA	Bangladesh	aus	7	5.5	4	5	5	6	3	5.5	6.5
IRRI2K_504	IRGC 120958	GSOR301689	GODA HEENATI	Sri Lanka	indica	2.875	3.5	2.5	2	2.5	5.5	3.5	3.5	2
IRRI2K_505	IRGC 120959	GSOR301690	GOPAL	Nepal	indica	1.125	4	1.5	2	2.5	1.5	3	1	1.5
IRRI2K_507	IRGC 120961	GSOR301692	GUL MURALI	Bangladesh	aus	5.125	5	4.5	4	4	4	4	5	2.5
IRRI2K_509	IRGC 120963	GSOR301694	HABIGONJ BORO 6	Bangladesh	japonica	2.875	1.5	1	2	4	1	2	1	1.5
IRRI2K_510	IRGC 120964	GSOR301695	HAO HOM	Laos	indica	4	4.5	5.5	1	5	4	3.5	4.5	3
IRRI2K_511	IRGC 120965	GSOR301696	HARBHOONDI	India	indica	5	9	5	5	6.5	4	4.5	4	5.5
IRRI2K_515	IRGC 120969	GSOR301700	HOLOI BASH (SOLOI BASH)	Bangladesh	aus	5	2	4	4	4	3.5	3	3.5	3
IRRI2K_516	IRGC 120970	GSOR301701	HONG MI DONG MAO ZHAN	China	indica	6.25	5	4.5	4	5.5	4.5	4	6	4.5
IRRI2K_517	IRGC 120971	GSOR301702	HONG ZUI ER	China	indica	6.125	6.5	4.5	4	6	4.5	5.5	6.5	5.5
IRRI2K_518	IRGC 120972	GSOR301703	HONG ZUI ZAO	China	indica	7	6.5	5.5	4	6.5	5.5	5	6	6.5
IRRI2K_519	IRGC 120973	GSOR301704	HUA KE ZAO	China	indica	6.875	5.5	5.5	4	6.5	6	6	6.5	7
IRRI2K_520	IRGC 120974	GSOR301705	HUO SHAO TZU WU CHAN	China	indica	6.875	8	6	5	5.5	5.5	4.5	5	6
IRRI2K_521	IRGC 120976	GSOR301706	ICTA PAZOS	Guatemala	indica	3.125	2	2	1	3	1.5	1	2	1.5
IRRI2K_522	IRGC 120977	GSOR301707	ICTA POLOCHIC	Guatemala	indica	3	4	6	6	4	3	5.5	3	5.5
IRRI2K_523	IRGC 120978	GSOR301708	IKRA	Bangladesh	aus	5	4.5	4.5	6	5.5	5.5	3.5	5	4
IRRI2K_525	IRGC 120981	GSOR301710	IR 31917-45-3-2	Philippines	indica	1.5	4	1	5	3.5	6	1	4.5	3
IRRI2K_527	IRGC 120983	GSOR301712	IR 43	Philippines	indica	2.875	2	1.5	2	2.5	2.5	3	1.5	3
IRRI2K_528	IRGC 120984	GSOR301713	IR 59469-2B-3-2	Philippines	indica	3.25	1.5	4.5	6	5	2.5	3	1.5	2
IRRI2K_530	IRGC 120986	GSOR301715	IR 74371-3-1-1	Philippines	indica	4.875	2	1	4	5.5	3.5	4	3	2.5
IRRI2K_532	IRGC 120988	GSOR301717	IR 77384-12-35-3-12-1-B	Philippines	indica	7.125	6.5	5	3	5.5	6	5.5	5	2
IRRI2K_536	IRGC 120995	GSOR301721	JAMBALI BUSSA	Pakistan	aus	5.125	5	5	6	5	6	6	5.5	6.5
IRRI2K_539	IRGC 120999	GSOR301724	JHUM BEGUNBICHI	Bangladesh	aus	6	6.5	4	5	4	1.5	1	4	1.5
IRRI2K_541	IRGC 121001	GSOR301726	JINLING 78-102	China	indica	2.625	3	2	1	4	1.5	4.5	1.5	2.5
IRRI2K_542	IRGC 121002	GSOR301727	JUMA 51	Dominican Rp	indica	2.75	2.5	1	1	4	3	3	1.5	2
IRRI2K_543	IRGC 121004	GSOR301728	KAL SHONI	Bangladesh	aus	7	4	3	5	4.5	4.5	2.5	5.5	4
IRRI2K_546	IRGC 121007	GSOR301731	KALO KUCHI	Bangladesh	aus	4.125	4	3	3	5.5	4	4	4.5	4
IRRI2K_547	IRGC 121008	GSOR301732	KALU A 30	Sri Lanka	aus	5	3.5	4.5	3	5	3.5	3	4	4
IRRI2K_548	IRGC 121009	GSOR301733	KANGRO	Pakistan	aus	6.75	3.5	5	6	6.5	5	3.5	5.5	5
IRRI2K_549	IRGC 121010	GSOR301734	KANNI MURUNGA	Sri Lanka	indica	5	5.5	5.5	4	6	4.5	3	5	6
IRRI2K_551	IRGC 121013	GSOR301736	KASAPUR	India	aus	3	3.5	5	4	4.5	5	4	4	5
IRRI2K_553	IRGC 121015	GSOR301738	KATI	Bhutan	indica	3.125	3.5	3.5	1	5	5	4.5	3	5
IRRI2K_554	IRGC 121016	GSOR301739	KAUKHMWE	Myanmar	indica	1	2.5	2	3	1.5	1	1.5	1	3.5
IRRI2K_555	IRGC 121017	GSOR301740	KELE BARDHAN	India	aus	5	7	5.5	1	5	4.5	4	5	3.5
IRRI2K_556	IRGC 121018	GSOR301741	KELEE	Bangladesh	aus	4.875	1.5	2	1	2	2.5	2	2.5	3
IRRI2K_557	IRGC 121019	GSOR301742	KHAO DAW TAI	Thailand	indica	2.875	2	2	3	5	2.5	3	2.5	4.5
IRRI2K_558	IRGC 121020	GSOR301743	KHAO PON	Thailand	indica	5	7.5	4.5	4	6.5	5.5	5	5.5	5.5
IRRI2K_561	IRGC 121023	GSOR301746	KINANDANG PUTI	Philippines	indica	3	1	1.5	3	2	1	1.5	1	4
IRRI2K_562	IRGC 121024	GSOR301747	KIRIMURUNGA	Sri Lanka	indica	6.875	7	5.5	3	6	4	5	6	4.5
IRRI2K_564	IRGC 121026	GSOR301749	KOYRA	Bangladesh	aus	3	1.5	3	3	5	2.5	3	2	5
IRRI2K_565	IRGC 121027	GSOR301750	KUAN CHIN	China	indica	7	4	4	4	4	5	2.5	5	4.5
IRRI2K_566	IRGC 121028	GSOR301751	KUMBI	China	indica	4.75	4	5.5	3	5	3.5	3.5	5	5
IRRI2K_571	IRGC 121034	GSOR301756	LAL BAGDAR	Bangladesh	indica	3	1.5	2	1.5	5	1.5	3.5	2	3
IRRI2K_572	IRGC 121035	GSOR301757	LALBAJAM	Bangladesh	indica	3	1	2.5	4.5	5	4	4	1.5	2.5
IRRI2K_576	IRGC 121039	GSOR301761	LIEN CHAN SHA PU TSAN	China	indica	7	8.5	3.5	6	5.5	5	5.5	5	4.5
IRRI2K_578	IRGC 121041	GSOR301763	LOKU SAMBA	Sri Lanka	indica	5.875	8.5	3.5	5	4.5	5.5	3	4	5
IRRI2K_581	IRGC 121044	GSOR301766	MA GU ZI HE	China	indica	9	6	4.5	4	5	4.5	4.5	4.5	4.5
IRRI2K_583	IRGC 121046	GSOR301768	MADHABSAIL 741	Bangladesh	aus	4.5	2	2.5	3.5	2.5	2.5	3	2.5	3.5
IRRI2K_585	IRGC 121049	GSOR301770	MAKALIOKA	Madagascar	indica	5	7	4.5	6	6	5	2	5.5	2.5
IRRI2K_587	IRGC 121051	GSOR301772	MAURITIUS LOCAL	Mauritius	indica	1	2	2.5	3.5	4.5	5.5	3	6	4
IRRI2K_588	IRGC 121052	GSOR301773	MENAKELY	Madagascar	indica	3	4	4	3	5	3	1.5	4	4
IRRI2K_589	IRGC 121053	GSOR301774	MG 2	Brazil	indica	2.875	3.5	5	6.5	4	6	5	4.5	5.5
IRRI2K_591	IRGC 121055	GSOR301776	MICOCHU	Bangladesh	aus	6.875	5.5	5.5	5	5.5	6	4.5	5.5	5
IRRI2K_592	IRGC 121056	GSOR301777	MIKOTCHU	Bangladesh	aus	4.125	3	2	5	4	5.5	2.5	3.5	4
IRRI2K_593	IRGC 121057	GSOR301778	MOSHIA BHADOI	Bangladesh	aus	6	2	1.5	2	5	6	1	5.5	1.5
IRRI2K_594	IRGC 121058	GSOR301779	MOSHUR	Bangladesh	aus	7	3	1	1.5	5	5	5	6.5	5
IRRI2K_595	IRGC 121059	GSOR301780	MOTTA SAMBA	Sri Lanka	indica	3.125	4	2.5	1	4	5	4	2.5	3.5
IRRI2K_596	IRGC 121060	GSOR301781	MOYNA MOTI	Bangladesh	aus	7.125	5	5.5	5	3.5	4.5	5	5	4.5
IRRI2K_598	IRGC 121062	GSOR301783	NAKABAWA	Kenya	indica	2.875	4	3	2.5	6	5	5	2.5	4
IRRI2K_599	IRGC 121063	GSOR301784	NAN TE 113	China	indica	8.875	7	4.5	5	4.5	6	1	5	1.5
IRRI2K_603	IRGC 121067	GSOR301788	NCS 160	India	aus	6.75	5.5	1.5	2	4.5	5.5	3	5.5	4.5
IRRI2K_606	IRGC 121070	GSOR301791	NORUNKAN	Sri Lanka	indica	4.875	2.5	1.5	6.5	3.5	5	6	4.5	5.5
IRRI2K_607	IRGC 121071	GSOR301792	NP 125	India	aus	4.875	2.5	2	4	3.5	4.5	1.5	4	2
IRRI2K_608	IRGC 121072	GSOR301793	NS (VRAC) 130	Madagascar	indica	5.125	2.5	5.5	5	4.5	5.5	1	4.5	4
IRRI2K_609	IRGC 121073	GSOR301794	NS 113	Madagascar	indica	2.75	2	1	6	3.5	5.5	4.5	5	5
IRRI2K_611	IRGC 121076	GSOR301796	NSICRC 106	Philippines	indica	4	4	1.5	1	3	6.5	5	4	5
IRRI2K_612	IRGC 121077	GSOR301797	PANAKALI	Sri Lanka	indica	3	4	4	5.5	4.5	5.5	4	5.5	5.5
IRRI2K_613	IRGC 121078	GSOR301798	PANKHIRAJ	Bangladesh	aus	6.75	6.5	5.5	5	5	5.5	3.5	6	5.5
IRRI2K_616	IRGC 121081	GSOR301801	PERLA	Cuba	indica	2.5	2	1	4.5	1.5	4	5	2.5	2
IRRI2K_620	IRGC 121085	GSOR301805	PICONEGRO	Ecuador	indica	6.875	6.5	5.5	5.5	3.5	6	3.5	5.5	3.5
IRRI2K_621	IRGC 121086	GSOR301806	PIHATUWEE	Sri Lanka	indica	5	6	5	1.5	3	4.5	5	5	1.5
IRRI2K_622	IRGC 121087	GSOR301807	PINURSIGI	Philippines	indica	3.75	3	3	2.5	6	6	4.5	6	5.5
IRRI2K_630	IRGC 121096	GSOR301816	RAKHOIL	Bangladesh	aus	9	7	4.5	5.5	4.5	5.5	5	6.5	6
IRRI2K_632	IRGC 121098	GSOR301818	RATHKANDIRAM	Sri Lanka	indica	5	6.5	6.5	5.5	3	6.5	3.5	7	5.5
IRRI2K_633	IRGC 121099	GSOR301819	RAY JAZAYKAYZ	Bhutan	indica	6.875	6.5	5	3.5	4.5	6.5	3	5.5	5
IRRI2K_634	IRGC 121100	GSOR301820	RAY NABJA	Bhutan	indica	2.875	2	2	3	2	2.5	2	1.5	3
IRRI2K_635	IRGC 121101	GSOR301821	RED PIE BOLD 17-214	Bangladesh	indica	4	5.5	5.5	3	4	5	4.5	5.5	3.5
IRRI2K_640	IRGC 121107	GSOR301826	SADA SOLAY	Pakistan	aus	7	5	2.5	3.5	6	5	5	6.5	6.5
IRRI2K_643	IRGC 121110	GSOR301829	SAN DU BAI MI HONG GU	China	indica	6.75	5.5	4.5	6	5.5	5.5	4.5	6	6.5
IRRI2K_645	IRGC 121112	GSOR301831	SANTHI SUFAID 207	Pakistan	aus	5.75	3.5	2	5.5	4	5.5	2	4.5	4.5
IRRI2K_650	IRGC 121118	GSOR301836	SHONTH	India	indica	6	8.5	6	6.5	5.5	6.5	5	6	6.5
IRRI2K_651	IRGC 121120	GSOR301837	SIMUL KHURI	India	aus	5.25	4	2	5.5	5	5.5	1.5	4.5	2
IRRI2K_653	IRGC 121122	GSOR301839	SOKOU MALSIRA	Bangladesh	indica	4.125	6	5	5.5	5	3	2	2	5.5
IRRI2K_654	IRGC 121123	GSOR301840	SOLOI	Bangladesh	aus	3	2	1	4	3.5	3.5	1.5	2.5	1.5
IRRI2K_655	IRGC 121124	GSOR301841	SOMIMADAMO	Madagascar	indica	4.875	6.5	5.5	4.5	6	5	4.5	4.5	6.5
IRRI2K_656	IRGC 121125	GSOR301842	SPR 87032-2-1-1-4	Thailand	indica	3	3	1	5.5	6	1	5.5	1	1.5
IRRI2K_658	IRGC 121127	GSOR301844	SUDUWEE	Sri Lanka	indica	4.875	2	3	3.5	4.5	6	4	5.5	6
IRRI2K_659	IRGC 121128	GSOR301845	SUFAID 246	Pakistan	aus	3.125	2	2	4	3.5	1.5	2	2	2
IRRI2K_667	IRGC 121137	GSOR301853	TI KU	China	indica	9	9	5	5	6	5	4.5	5	5.5
IRRI2K_671	IRGC 121142	GSOR301857	TSIPALA MENA	Madagascar	indica	3.125	5.5	4	3	5.5	4.5	3	2.5	4.5
IRRI2K_673	IRGC 121145	GSOR301859	TUNG CH'IU AI	China	aus	5.25	5	4.5	1.5	4.5	5	3.5	4.5	4.5
IRRI2K_674	IRGC 121146	GSOR301860	UBA MURALI	Bangladesh	indica	3.125	4.5	4.5	2	5	4.5	4	3.5	3.5
IRRI2K_679	IRGC 121151	GSOR301865	VARY VATO MENAHODITRA	Madagascar	indica	5	6.5	6.5	5.5	6.5	5.5	1	6	3.5
IRRI2K_680	IRGC 121152	GSOR301866	VELLAI SEENETTI	Sri Lanka	indica	5	6.5	6.5	5	4.5	5	4.5	5	5.5
IRRI2K_681	IRGC 121153	GSOR301867	WANNI DAHANALA	Sri Lanka	indica	7.125	6.5	6	4.5	6	5	5	5.5	6.5
IRRI2K_682	IRGC 121155	GSOR301868	WEDA HEENATI	Sri Lanka	aus	5.125	2.5	4	2.5	4	3.5	3	1.5	4.5
IRRI2K_683	IRGC 121156	GSOR301869	XI GU HONG	China	indica	6.875	2.5	4.5	3.5	5	5.5	3	5	5
IRRI2K_684	IRGC 121157	GSOR301870	XI NUO ZAO	China	indica	5	4	5.5	5	5.5	5	3.5	4.5	6
IRRI2K_685	IRGC 121158	GSOR301871	YAKADA	Sri Lanka	indica	5	5.5	5.5	5.5	6	6	3	4	6
IRRI2K_686	IRGC 121159	GSOR301872	YE TI ZHAN	China	indica	7	6.5	5	3	7	5	3.5	5.5	4.5
IRRI2K_687	IRGC 121161	GSOR301873	ZALCHA	Bhutan	indica	7	7.5	5.5	2	4	5	4.5	4	6.5
IRRI2K_688	IRGC 121162	GSOR301874	ZAO SHAO ZHAN	China	indica	8.25	7	6	6.5	5.5	4	5	5	7
IRRI2K_689	IRGC 121163	GSOR301875	ZAO SHOU 691-11	China	indica	7	7.5	6	4	4	5.5	3.5	3.5	6
IRRI2K_690	IRGC 121164	GSOR301876	ZI GAN NAN GU	China	indica	7	6	5	4.5	5.5	5.5	4	5.5	6
IRRI2K_692	IRGC 121166	GSOR301878	AI JIAO XIAN	China	indica	5	3	6	5	6	5.5	4.5	6	5.5
IRRI2K_694	IRGC 121170	GSOR301880	KAUKYAGYI	Myanmar	indica	7	4	5.5	5	6	5	3.5	4.5	5.5
IRRI2K_696	IRGC 121172	GSOR301882	MAHADETHE	India	indica	5	5	5	3.5	5	4	4.5	5.5	5
IRRI2K_700	IRGC 121176	GSOR301886	XI GU ZAO	China	indica	7	7.5	4.5	4.5	5.5	6	3	6	6.5
IRRI2K_701	IRGC 121181	GSOR301887	SURJA MUKHI	India	aus	7.125	4	2	6.5	3.5	4.5	2	3	3.5
IRRI2K_702	IRGC 121182	GSOR301888	1-52-6	Brazil	japonica	4	2	2	4	2.5	3	1.5	2	4.5
IRRI2K_704	IRGC 121184	GSOR301890	AI QING 99	China	indica	5.875	2	4.5	4	5	4	4.5	1.5	4
IRRI2K_706	IRGC 121186	GSOR301892	ARC 11559	India	aus	5.875	3	2	3.5	4.5	4	2	2	2
IRRI2K_711	IRGC 121191	GSOR301897	AZMIL 85	Philippines	japonica	6.625	5	5	5	4.5	5	4	3.5	5
IRRI2K_713	IRGC 121193	GSOR301899	BAKUNG (H)	Malaysia	japonica	5.25	4.5	1.5	4.5	2.5	4.5	1.5	3	2.5
IRRI2K_716	IRGC 121196	GSOR301902	DUANG OJOY	Philippines	japonica	7	4	2.5	3	2.5	4	2	1.5	1.5
IRRI2K_717	IRGC 121197	GSOR301903	DULAR	India	aus	5	4.5	2	5.5	6	6	2	6.5	2.5
IRRI2K_721	IRGC 121201	GSOR301907	GEETA	India	indica	7	4	3	2.5	4	3.5	4.5	2.5	2
IRRI2K_725	IRGC 121205	GSOR301911	IC 27525	India	aus	4.875	2.5	1.5	4	2.5	1.5	4.5	3	1.5
IRRI2K_726	IRGC 121206	GSOR301912	JHUM SONALICHIKON	Bangladesh	aus	5.125	3	2	4	4.5	3	2	4	4
IRRI2K_730	IRGC 121210	GSOR301916	MERCURY	United States	japonica	7	2.5	3.5	3.5	2	2	3	1	2
IRRI2K_731	IRGC 121211	GSOR301917*	MIKHUDEB	Bangladesh	japonica	5.875	8	4.5	4.5	6	5.5	5.5	5	5.5
IRRI2K_733	IRGC 121213	GSOR301919	MO WAE DO	Korea Rep	japonica	6	4	4	3.5	4.5	2	4	1	5.5
IRRI2K_740	IRGC 121220	GSOR301926*	SOKANA	India	aus	5	7	5	5.5	6	5.5	6	6	6
IRRI2K_745	IRGC 121225	GSOR301931	THAPACHINIYA	Nepal	indica	5.25	4	3.5	6	5.5	4.5	4	5	5.5
IRRI2K_752	IRGC 121232	GSOR301938	DHOLI BORO	Bangladesh	aus	5	2	2	4.5	3	4.5	2	4.5	4
IRRI2K_761	IRGC 121241	GSOR301947	62-667	Ivory Coast	japonica	4.75	2.5	1.5	3.5	2	3	1.5	1.5	2
IRRI2K_762	IRGC 121242	GSOR301948	7507-137	Japan	japonica	5.25	4.5	4	4	3	3	2.5	2.5	4.5
IRRI2K_767	IRGC 121247	GSOR301953	AI KHAO PLE	Thailand	indica	5	6.5	5	4.5	6	5	5	4	5.5
IRRI2K_773	IRGC 121253	GSOR301959	ARC 10411	India	indica	3	1	2.5	3.5	2.5	1.5	1.5	2.5	3
IRRI2K_786	IRGC 121266	GSOR301972	ARC 18294	India	indica	2.5	1	2	4.5	1.5	1	1	1	2.5
IRRI2K_787	IRGC 121267	GSOR301973	ARGO	Italy	japonica	5	5	4	4.5	3	1.5	1.5	1	2
IRRI2K_794	IRGC 121274	GSOR301980	BAGANAN ADONGKO	Malaysia	japonica	5	5.5	5.5	1	5.5	2	4.5	1.5	4.5
IRRI2K_797	IRGC 121277	GSOR301983	BALA (CR 42-38)	India	indica	5	5	3	4.5	2	2	4.5	1.5	4.5
IRRI2K_798	IRGC 121278	GSOR301984	BALAYAN	Malaysia	japonica	4.625	3	2	3	1.5	3	1.5	4	1.5
IRRI2K_801	IRGC 121281	GSOR301987	BANAT 2270	Romania	japonica	5	3.5	3	4	5.5	4	6	3	5.5
IRRI2K_806	IRGC 121286	GSOR301992	BEN DI HONG KE NUO	China	japonica	7	9	6	3	6	4.5	4.5	5.5	6.5
IRRI2K_810	IRGC 121290	GSOR301996	BOSSA	Guinea	japonica	6.125	5	2.5	5.5	3	2	2	2.5	2
IRRI2K_811	IRGC 121291	GSOR301997	BOTOHAVANA	Madagascar	indica	3.25	3	3.5	6.5	4	3	5	4.5	3
IRRI2K_812	IRGC 121292	GSOR301998	BOTPA BARA	Bhutan	japonica	5.375	3.5	3.5	3.5	4	2	1.5	3	3
IRRI2K_813	IRGC 121293	GSOR301999	BOTRA FOTSY	Madagascar	japonica	5	2.5	2.5	3.5	2.5	1.5	2.5	2.5	2
IRRI2K_814	IRGC 121294	GSOR302000	BR 11	Bangladesh	indica	4	5	3.5	2	5	2.5	3	4	2
IRRI2K_822	IRGC 121302	GSOR302008	CAIAPO	Brazil	japonica	5.125	2	1.5	3.5	1	1	1	1	1.5
IRRI2K_823	IRGC 121303	GSOR302009	CALMOCHI 202	United States	japonica	9	9	6.5	2	6	4.5	4.5	4.5	5
IRRI2K_829	IRGC 121309	GSOR302015	CHANGYOUNG 7	Korea Rep	japonica	9	7	4	6	5.5	5	4.5	5.5	4.5
IRRI2K_831	IRGC 121311	GSOR302017	CHINAN 2	India	indica	3.25	3.5	4	4.5	5.5	5.5	4.5	4.5	6.5
IRRI2K_837	IRGC 121317	GSOR302023	CNAR 2888-B-47	Brazil	japonica	4.625	2	2.5	6.5	3.5	2	3.5	1.5	4.5
IRRI2K_838	IRGC 121318	GSOR302024	CORLUON	Liberia	indica	3	3	2	3	6.5	1	5	1.5	2.5
IRRI2K_844	IRGC 121324	GSOR302030	DEHULA	India	aus	7	6.5	6	3.5	4.5	3	4	2	5
IRRI2K_846	IRGC 121326	GSOR302032	DOBONGBYEO (SUWEON 223)	Korea Rep	japonica	4	3.5	3.5	5	4	2	1.5	1.5	4
IRRI2K_847	IRGC 121327	GSOR302033	DOONGARA	Australia	japonica	9	6	5	6	5	3	5	3	5
IRRI2K_851	IRGC 121331	GSOR302037	DULAR	India	aus	6.875	7	6	4	6.5	5.5	1.5	6	2
IRRI2K_852	IRGC 121332	GSOR302038	DUMSIKALAM	Nepal	indica	5	6	6	2	6.5	4.5	5.5	5.5	6
IRRI2K_854	IRGC 121334	GSOR302040	ELVO	Italy	japonica	5	5	4.5	5.5	1.5	1.5	2.5	1.5	1.5
IRRI2K_859	IRGC 121339	GSOR302045	FAROX 299	Nigeria	japonica	5.125	2	1.5	5	1.5	1.5	1.5	1	1
IRRI2K_861	IRGC 121341	GSOR302047	GBANTE	Ivory Coast	japonica	2.75	3	2.5	4.5	2.5	3	2	1.5	2.5
IRRI2K_871	IRGC 121351	GSOR302057	HE JIANG 15	China	japonica	7	8.5	6.5	6	5.5	5.5	4	7	6
IRRI2K_874	IRGC 121354	GSOR302060	HOMURA 8	Japan	japonica	7	6	5.5	5	7	5.5	3.5	3	6
IRRI2K_876	IRGC 121356	GSOR302062	HUANG JING NUO	China	japonica	8.25	9	5	5.5	2.5	4.5	3.5	5	6
IRRI2K_880	IRGC 121360	GSOR302066	IAC 164	Brazil	japonica	5.375	3	1.5	5.5	3	4	1.5	2	4
IRRI2K_883	IRGC 121363	GSOR302069	INUWAY	Philippines	japonica	5	5	5.5	3.5	6.5	6.5	4.5	4	7
IRRI2K_885	IRGC 121365	GSOR302071	IRAT 170	Ivory Coast	japonica	5	2	2	7.5	2	2.5	1.5	1	1.5
IRRI2K_888	IRGC 121368	GSOR302074	ITA 235	Ivory Coast	japonica	5.125	2.5	3.5	6	4.5	4	2	4	4.5
IRRI2K_893	IRGC 121373	GSOR302079	JI BO YA	Congo	japonica	6	2	3	3	2.5	3	1.5	1.5	3
IRRI2K_896	IRGC 121376	GSOR302082	JUMA	Bangladesh	aus	5.125	3.5	2	3	5	4.5	3	5.5	5
IRRI2K_897	IRGC 121377	GSOR302083	KAM MRA	Bhutan	japonica	7.125	7	5	6.5	5	5	4.5	6.5	5
IRRI2K_899	IRGC 121379	GSOR302085	KARTIKI	India	indica	8.75	6	4	5.5	5.5	5.5	4	5.5	5.5
IRRI2K_900	IRGC 121380	GSOR302086	KARUTHA CHEENEDDI	Sri Lanka	aus	7	4	3	5	5.5	4	4	6.5	4
IRRI2K_902	IRGC 121382	GSOR302088	KHADASIYA 3 (STRAW)	India	aus	5	5	3	5	5.5	1	2	2.5	4.5
IRRI2K_903	IRGC 121383	GSOR302089	Khang khouay	Laos	indica	3	2	2	4	1.5	2.5	1.5	4	2.5
IRRI2K_904	IRGC 121384	GSOR302090	Khao ea ang	Laos	indica	5	5.5	5	5.5	4	3	1.5	4	2
IRRI2K_905	IRGC 121385	GSOR302091	KHAO KAP SANG	Laos	japonica	6.75	3	4.5	3	6	3	1	5	2
IRRI2K_907	IRGC 121387	GSOR302093	KHAU THEP	Viet Nam	indica	6.625	3	4	4	6	2.5	4.5	4	4.5
IRRI2K_908	IRGC 121388	GSOR302094	Khie tom	Laos	indica	5	7.5	4.5	4	5	5.5	4	5.5	5
IRRI2K_910	IRGC 121390	GSOR302096	KI 68	India	indica	3	2.5	1.5	2	4	4.5	4	5.5	6
IRRI2K_912	IRGC 121392	GSOR302098	KOMOL BHOG	Bangladesh	indica	3	2	2.5	2.5	3	2	1.5	1.5	2.5
IRRI2K_916	IRGC 121396	GSOR302102	KPOGON	Liberia	japonica	3.875	2	2.5	1	1.5	3	1.5	2.5	2
IRRI2K_919	IRGC 121399	GSOR302105	KULU	Australia	japonica	5	4.5	3.5	4	4	4.5	4	5	2
IRRI2K_922	IRGC 121402	GSOR302108	KYRMYZY	Uzbekistan	japonica	9	9	6	5.5	5.5	6	5.5	6	5.5
IRRI2K_923	IRGC 121403	GSOR302109	L 4-32	Romania	japonica	6.75	5.5	4.5	2	6	2.5	5.5	4.5	6
IRRI2K_924	IRGC 121404	GSOR302110	LADY WRIGHT SELN (CI 12187)	United States	japonica	7	4.5	5	5.5	3.5	4	1.5	5	5
IRRI2K_929	IRGC 121409	GSOR302115	LEVANTE HOMEM	Brazil	japonica	7	2.5	1.5	6	3	2.5	1.5	3	3
IRRI2K_931	IRGC 121411	GSOR302117	LI CHUAN DA BAI GU	China	indica	5	6	6	4.5	6	4.5	4.5	4	4
IRRI2K_932	IRGC 121412	GSOR302118	LIGERITO (CORTO PUBESCENTE)	Colombia	indica	8	3.5	2.5	3	3	2	2	2	2
IRRI2K_933	IRGC 121413	GSOR302119	LIU TOU TZE	China	indica	5	5	5	2	4.5	5	3	4	5
IRRI2K_937	IRGC 121417	GSOR302123	M 9	United States	japonica	9	9	4	6	4.5	5.5	4	5	6
IRRI2K_941	IRGC 121421	GSOR302127	MAI HSI TSAN	China	indica	7	6	5.5	6	4.5	5.5	4	5.5	6.5
IRRI2K_942	IRGC 121422	GSOR302128	MALACHAN	India	indica	7	4	1	5.5	5.5	1	4	1.5	1.5
IRRI2K_949	IRGC 121429	GSOR302135	MAWTAIK	Myanmar	indica	3	2	2	2	5	6	4.5	3.5	3.5
IRRI2K_953	IRGC 121433	GSOR302139	MIMIDIM	Bangladesh	japonica	5	3	3.5	2	4.5	5.5	3.5	5.5	6
IRRI2K_954	IRGC 121434	GSOR302140	MIN CHE NIEN HSU THOU	China	indica	4.125	1	1	3	1.5	1	1.5	1	2.5
IRRI2K_963	IRGC 121443	GSOR302149	NABOHAI	China	japonica	6.875	2.5	2.5	5	2.5	1	4	1	2.5
IRRI2K_967	IRGC 121447	GSOR302153	NAYIMA	Iraq	indica	5.125	5	5	5.5	4.5	4	4.5	5	5
IRRI2K_973	IRGC 121453	GSOR302159	NOUAKPO	Ivory Coast	japonica	3	3.5	3	2	4.5	4	4.5	4.5	3.5
IRRI2K_981	IRGC 121461	GSOR302167	ORIENTE 10	Ecuador	japonica	5	5.5	4.5	5	4.5	2.5	3	3	3
IRRI2K_988	IRGC 121468	GSOR302174	PECOS	United States	japonica	5	6.5	3	1	3	3	4	2	3
IRRI2K_989	IRGC 121469	GSOR302175	Peek	Laos	japonica	5	2	4	3.5	2.5	3	3	2	4
IRRI2K_993	IRGC 121473	GSOR302179	PODI HEENATI	Sri Lanka	aus	5	7	5.5	3.5	4	4.5	4	5.5	3
IRRI2K_996	IRGC 121476	GSOR302182	PSBRC 46	Philippines	indica	3.125	4	2	3	3.5	2	4.5	2	1.5
IRRI2K_999	IRGC 121479	GSOR302185	RAMJAWAIN	India	indica	7	7.5	5	1	5	5.5	4	6	5.5
IRRI2K_1001	IRGC 121481	GSOR302187	RATHU HEENATI	Sri Lanka	indica	7	7.5	5.5	1	5	5.5	3.5	6.5	5.5
IRRI2K_1003	IRGC 121483	GSOR302189	RHS 107-2-1-2TB-1JM	Mexico	japonica	3	2	1	3	2	3	1	2	2
IRRI2K_1006	IRGC 121486	GSOR302192	RIZZOTTO 264	Italy	japonica	6.875	7	5	2.5	3.5	4.5	3	5.5	6.5
IRRI2K_1008	IRGC 121488	GSOR302194	RXAR RGUE	United States	japonica	5.125	4	4	5	4.5	5	3	6.5	5
IRRI2K_1015	IRGC 121495	GSOR302201	SAREINA	India	aus	5	4	2	4	6	5	1.5	6	3
IRRI2K_1017	IRGC 121497	GSOR302203	SELENIO	Italy	japonica	6.875	4	5	1	4	2	4	2	5
IRRI2K_1025	IRGC 121505	GSOR302211	SSAL BYEO 2	Korea Rep	japonica	7	6.5	4	1.5	3	6	4.5	5.5	5.5
IRRI2K_1026	IRGC 121506	GSOR302212	SUDU HEENATI	Sri Lanka	japonica	3	3	4	3	4	2.5	2.5	1.5	4
IRRI2K_1031	IRGC 121511	GSOR302217	SUWEON 251	Korea Rep	indica	9	6	5	5	3.5	4.5	3	5	3.5
IRRI2K_1035	IRGC 121515	GSOR302221	SZIMAI	China	indica	7	4	5	1	4.5	5	1.5	4.5	4.5
IRRI2K_1043	IRGC 121523	GSOR302229	TOANG	Indonesia	japonica	5.125	5.5	5	5	5	5.5	3	6.5	6.5
IRRI2K_1044	IRGC 121524	GSOR302230	TOS 10483	Guinea-Bissau	japonica	4.875	1.5	3	5.5	3	3.5	1.5	3.5	2
IRRI2K_1046	IRGC 121526	GSOR302232	TOX 2104-2-1	Nigeria	japonica	9	3.5	4.5	1	3.5	3.5	2	2	2.5
IRRI2K_1047	IRGC 121527	GSOR302233	TSON HSU DAU	China	indica	9	6	3.5	5	5.5	5.5	4.5	5	3.5
IRRI2K_1048	IRGC 121528	GSOR302234	TUO TUO HUANG	China	indica	9	5	5	3.5	5.5	5.5	3.5	5.5	5.5
IRRI2K_1054	IRGC 121534	GSOR302240	VELA	Italy	japonica	5.875	6	3.5	5	4.5	3	5	4.5	4
IRRI2K_1056	IRGC 121536	GSOR302242	WAB 176-8-HB	Ivory Coast	japonica	5	1.5	2	1	2	1	1.5	2.5	1
IRRI2K_1057	IRGC 121537	GSOR302243	WAB 368-B-1-H1-HB	Ivory Coast	japonica	3.5	2.5	3.5	4.5	5.5	1.5	4	2	6
IRRI2K_1058	IRGC 121538	GSOR302244	WAB 99-16	Ivory Coast	japonica	6.875	1.5	1.5	1	1.5	1	1	1	1
IRRI2K_1061	IRGC 121541	GSOR302247	WIR 1072	Belgium	japonica	9	9	6.5	3.5	7.5	6.5	7	6.5	7
IRRI2K_1064	IRGC 121544	GSOR302250	WIR 2521	Ukraine	japonica	9	9	4.5	5	7.5	5.5	5	6.5	5
IRRI2K_1068	IRGC 121548	GSOR302254	WU KE NUO	China	japonica	3	3	1	8.5	2	1	1.5	1.5	3
IRRI2K_1069	IRGC 121549	GSOR302255	YAKUMO	Japan	japonica	6.875	5	3	7.5	5	5.5	4	5	5
IRRI2K_1070	IRGC 121550	GSOR302256	YAMATO CHIKARA	Japan	japonica	9	6.5	4.5	1.5	5.5	5.5	3	5	4.5
IRRI2K_1074	IRGC 121554	GSOR302260	YU WEOL ZO	Korea Rep	japonica	9	8.5	4.5	4.5	6	5	3	5.5	5
IRRI2K_1075	IRGC 121555	GSOR302261	ZHEN JIANG 2	China	indica	9	7.5	5.5	1	4	6	4.5	5	4.5
IRRI2K_1079	IRGC 121559	GSOR301265	ARC 11708	India	japonica	7	6.5	5	5.5	5	5.5	1.5	5.5	3
IRRI2K_1087	IRGC 121567	GSOR302273	KETAN MERAH	Indonesia	japonica	6.125	5.5	5	5.5	4	6.5	4.5	6.5	4.5
IRRI2K_1089	IRGC 121569	GSOR302275	L 201	United States	japonica	9	3.5	6	5.5	5.5	5	4.5	5	5.5
IRRI2K_1096	IRGC 121576	GSOR302282	NGAJA	Bhutan	japonica	9	5	4	6.5	5.5	5	4.5	5.5	5
IRRI2K_1098	IRGC 121578	GSOR302284	OOURA	Japan	japonica	9	4.5	5	6.5	4	6	4	6	6
IRRI2K_1099	IRGC 121579	GSOR302285	PRETO REGADO 142	Morocco	japonica	7.875	8	5.5	5.5	6.5	6.5	4	6	5.5
IRRI2K_1100	IRGC 121580	GSOR302286	RIENALDO BERZANO	Turkey	japonica	8	8	6.5	6.5	6.5	2.5	4.5	5.5	5
IRRI2K_1108	IRGC 121588	GSOR302294	JABARSHAIL	Bangladesh	aus	6.875	6	5.5	1.5	5.5	3.5	3.5	5	6
IRRI2K_1113	IRGC 121593	GSOR301299	AGRIC 1	Ghana	indica	6.625	4.5	5.5	4	4	3	4.5	2	2
IRRI2K_1114	IRGC 121594	GSOR301300	ARC 10176	India	japonica	5	6.5	5.5	3.5	3.5	4.5	3	6	5.5
IRRI2K_1117	IRGC 121597	GSOR302303	ARC 14500	India	indica	5	5.5	5	4.5	4.5	4	3.5	2.5	4.5
IRRI2K_1119	IRGC 121599	GSOR302305	BAT DO	Viet Nam	indica	9	7	7	4	5	5	3.5	6	7
IRRI2K_1120	IRGC 121600	GSOR302306	BENGIZA	Madagascar	japonica	4.875	3	3	2.5	2.5	3	3	4	3.5
IRRI2K_1125	IRGC 121605	GSOR302311	CHANDARHAT	Bangladesh	aus	3	3	1	5	2.5	4.5	2.5	3	4.5
IRRI2K_1128	IRGC 121608	GSOR302314	CR 762022	United States	indica	5	2.5	1	2.5	2	4.5	3	4	2.5
IRRI2K_1131	IRGC 121611	GSOR302317	E KHA KEHA	China	indica	4.625	1.5	3	2	2	1.5	2.5	1.5	2
IRRI2K_1135	IRGC 121615	GSOR302321	IR 65192-4B-10-3	Philippines	indica	5.875	4.5	1	1.5	5	2.5	3	1.5	1.5
IRRI2K_1137	IRGC 121617	GSOR302323	IR 73678-20-1-B	Philippines	indica	7	4	1	1	2.5	3.5	1.5	2.5	3
IRRI2K_1140	IRGC 121620	GSOR302326	JING XI 17	China	japonica	7	6	6	3.5	3	4	1	1.5	2.5
IRRI2K_1141	IRGC 121621	GSOR302327	JOALBHANGA 499	Bangladesh	indica	6.875	6	5.5	5.5	3.5	6	2.5	3.5	3.5
IRRI2K_1143	IRGC 121623	GSOR302329	KAPUTU HOTA	Sri Lanka	indica	5	5	6	5	5	6	4	5.5	6
IRRI2K_1147	IRGC 121627	GSOR302333	LUMBINI	Sri Lanka	indica	4.875	6.5	4.5	5.5	4	6	4	5.5	6
IRRI2K_1148	IRGC 121628	GSOR302334	MRT 195	Mauritania	indica	6.625	7	6	4.5	5	5.5	2	5.5	2.5
IRRI2K_1156	IRGC 121636	GSOR302342	ROJOMENA	Madagascar	indica	3	2	2	6	2	4.5	1.5	3	2
IRRI2K_1158	IRGC 121638	GSOR302344	RR 203-16	India	indica	3.125	2	2.5	5.5	1.5	3.5	1	3	2
IRRI2K_1165	IRGC 121645	GSOR302351	TARA	Nepal	indica	3.125	4	4.5	3	1.5	5	1.5	3.5	4
IRRI2K_1166	IRGC 121646	GSOR302352	TOS 5790	Nigeria	japonica	4.125	2.5	4.5	4.5	2.5	2	1.5	2	4
IRRI2K_1168	IRGC 121648	GSOR302354	VARY MAINTY	Madagascar	japonica	5.125	4.5	4	6	4	3.5	1	1.5	3
IRRI2K_1173	IRGC 121653	GSOR301320	KHAO PAHK MAW	Thailand	aus	4.875	2.5	3	4.5	4.5	2.5	1	4	2
IRRI2K_1192	IRGC 121672	GSOR302375	MUT IAC 25-44-807	Guyana	japonica	5	3	1.5	4	2.5	4.5	1.5	2.5	2.5
IRRI2K_1203	IRGC 121683	GSOR302386	SR 26 B	Japan	indica	3	3	4	5	4	6.5	5	6	4.5
IRRI2K_1214	IRGC 121694	GSOR302397	PACHOLINHA	Brazil	japonica	5	6	4.5	4	4.5	4.5	1.5	3.5	2.5
IRRI2K_1215	IRGC 121695	GSOR302398	TD 2	Thailand	indica	3	3.5	2	5	5.5	5	4	6	5.5
IRRI2K_1216	IRGC 121696	GSOR302399	CURINCA	Brazil	japonica	5	2	1.5	4	2	1	2	1	2
IRRI2K_1217	IRGC 121697	GSOR302400	HONDURAS	Spain	japonica	5.125	5	6	3.5	5	5.5	4.5	5.5	2.5
IRRI2K_1219	IRGC 121699	GSOR302402	MANDRIRAVINA 3512	Madagascar	japonica	4.125	3	3.5	3.5	4	2.5	2	3	3.5
IRRI2K_1222	IRGC 121702	GSOR301405	ADAIR	United States	japonica	9	3	4	5.5	4.5	5	2	3	3.5
IRRI2K_1225	IRGC 121705	GSOR301408	APO	Philippines	indica	3	1.5	1.5	5	3	2	1.5	1.5	2.5
IRRI2K_1226	IRGC 121706	GSOR301409	ARAGUAIA	Brazil	japonica	5	2.5	4	4.5	2.5	5	3	2	3.5
IRRI2K_1234	IRGC 121714	GSOR302417	BELOHAKILA 119	Madagascar	indica	3	2.5	4	3.5	4	4.5	2.5	3.5	4.5
IRRI2K_1235	IRGC 121715	GSOR302418	BENGALY VAKARINA	Madagascar	japonica	3.125	4	3	4	3.5	3.5	4	3.5	4
IRRI2K_1237	IRGC 121717	GSOR302420	BODOMANO	Madagascar	indica	4.25	4.5	4	5.5	6	5.5	3	6	5.5
IRRI2K_1245	IRGC 121725	GSOR302428	CHERIVIRUPPU	India	indica	6.875	5.5	4.5	4	5	5.5	3	6	6
IRRI2K_1250	IRGC 121730	GSOR302433	CIRAD 488	Madagascar	japonica	4.875	2	1.5	6.5	4	2	2	1.5	2
IRRI2K_1251	IRGC 121731	GSOR302434	COLINA	Spain	japonica	9	8	6	4	5.5	6	5	6	4.5
IRRI2K_1252	IRGC 121732	GSOR302435	DELLROSE	United States	japonica	5	2	3.5	3.5	2	1	1.5	1	2.5
IRRI2K_1254	IRGC 121734	GSOR302437	DIXIEBELLE	United States	japonica	9	2.5	2.5	7.5	3.5	3	2	2.5	2
IRRI2K_1255	IRGC 121735	GSOR302438	EARLY MUTANT IAC 165	Brazil	japonica	5.125	2	2	3	1.5	3.5	1.5	3	2.5
IRRI2K_1257	IRGC 121737	GSOR302440	FOHISOMOTRA	Madagascar	japonica	5.125	2	2	1.5	1.5	2	2	2.5	2.5
IRRI2K_1261	IRGC 121741	GSOR302444	GOGO LEMPAK	Indonesia	japonica	7	7	6	6.5	5	5.5	5	4	4.5
IRRI2K_1262	IRGC 121742	GSOR302445	GUARANI	Brazil	japonica	5.875	1	1.5	3.5	1.5	2.5	1.5	1.5	3
IRRI2K_1264	IRGC 121744	GSOR302447	HD 1-4	France	japonica	5.75	1	1.5	3	1.5	1	1.5	1	1.5
IRRI2K_1267	IRGC 121747	GSOR302450	ILANG-ILANG	Korea Rep	japonica	5	6.5	5.5	1	3	5	3	4.5	3.5
IRRI2K_1268	IRGC 121748	GSOR302451	IR 2006-P12-12-2	Philippines	indica	3.25	3.5	3	2	4.5	5	4	5.5	4
IRRI2K_1270	IRGC 121750	GSOR302453	IR 50	Philippines	indica	9	7	7	5.5	4	6.5	5	4.5	5.5
IRRI2K_1272	IRGC 121752	GSOR302455	IR 55419-04	Philippines	indica	5.125	3	1.5	7.5	4.5	5.5	3	6.5	4
IRRI2K_1273	IRGC 121753	GSOR302456	IR 60	Philippines	indica	3	2	1.5	5.5	4.5	2	3.5	2	2
IRRI2K_1275	IRGC 121755	GSOR302458	IR 63372-8	Philippines	japonica	3	2	3.5	4	4	1.5	3.5	1	2
IRRI2K_1276	IRGC 121756	GSOR302459	IR 65261-09-1-B	Philippines	indica	5	6	7	3.5	5.5	4.5	4	4.5	5
IRRI2K_1279	IRGC 121759	GSOR302462	IR 71676-90-2-2	Philippines	indica	5	2	2	1.5	1.5	4.5	3	3	3.5
IRRI2K_1280	IRGC 121760	GSOR302463	IR 72	Philippines	indica	4.875	2	6	4	3.5	5	6	4.5	4.5
IRRI2K_1281	IRGC 121761	GSOR302464	IRAT 109	Ivory Coast	japonica	3.125	2	4.5	1	2	3.5	3.5	2.5	2
IRRI2K_1283	IRGC 121763	GSOR302466	IRAT 212	Ivory Coast	japonica	4	1	1	4.5	2	1	2	1	2
IRRI2K_1284	IRGC 121764	GSOR302467	IRAT 216	Ivory Coast	japonica	3	2	4	3.5	3.5	1	4	1	3.5
IRRI2K_1286	IRGC 121766	GSOR302469	IRAT 2	Senegal	japonica	3.25	1.5	2	2.5	2	1	2.5	1	2
IRRI2K_1288	IRGC 121768	GSOR302471	IRAT 364	Nicaragua	japonica	3.125	1.5	3.5	1.5	2	1	2	1.5	1.5
IRRI2K_1291	IRGC 121771	GSOR302474	JAMAJIGI	Mali	indica	5.875	7	6	2	4	5.5	5	5	6
IRRI2K_1292	IRGC 121772	GSOR302475	JIMBRUK JOLOWORO	Indonesia	japonica	4.875	4	3.5	3	4.5	5	3.5	5	5
IRRI2K_1298	IRGC 121778	GSOR302481	KITRANA 1890	Madagascar	indica	3	2.5	1.5	7.5	4	1.5	2	1.5	1.5
IRRI2K_1301	IRGC 121781	GSOR302484	KUROKA	Japan	japonica	5.125	6	5.5	6	4.5	5	5	5	5
IRRI2K_1302	IRGC 121782	GSOR302485	KYEEMA	Australia	japonica	7.125	4.5	4.5	6.5	4.5	2	3	4	3
IRRI2K_1305	IRGC 121785	GSOR302488	LOHAMBITRO 224	Madagascar	indica	5	4	6	5.5	4.5	4.5	1.5	3.5	2
IRRI2K_1307	IRGC 121787	GSOR302490	LUDAN	Philippines	japonica	5.25	4	4.5	3	3.5	3	2.5	4	4
IRRI2K_1313	IRGC 121793	GSOR302496	MANANELATRA 520	Madagascar	japonica	3	3	2.5	7.5	6	5	4	3	2.5
IRRI2K_1320	IRGC 121800	GSOR302503	OLCENENGO	Italy	japonica	9	9	6	2.5	7.5	5.5	6	4.5	5.5
IRRI2K_1321	IRGC 121801	GSOR302504	ORYZICA SABANA 6	Colombia	japonica	5	2.5	1	2	4	1	3.5	1	3
IRRI2K_1323	IRGC 121803	GSOR302506	PALAWAN	Philippines	japonica	5	5.5	5	6.5	5	6.5	3	5.5	4.5
IRRI2K_1325	IRGC 121805	GSOR302508	PCT 4\SA\4\1>1076-2-4-1-5	Colombia	japonica	4.875	2	1.5	3	2	1	1	1.5	2
IRRI2K_1327	IRGC 121807	GSOR302510	PEH PI NUO	China	japonica	6.875	4.5	2.5	5	2	1.5	1.5	3	2.5
IRRI2K_1329	IRGC 121809	GSOR302512	PRIMAVERA	Brazil	japonica	6.625	1.5	2.5	1	3	1	1	2.5	2.5
IRRI2K_1332	IRGC 121812	GSOR302515	ROJOMENA 1034	Madagascar	indica	4	5.5	5.5	2	5.5	6	5	6	6
IRRI2K_1334	IRGC 121814	GSOR302517	ROVUMA	Portugal	japonica	6.875	3.5	3	5.5	3.5	4	2	3.5	5.5
IRRI2K_1339	IRGC 121824	GSOR302522	SOURE	Portugal	japonica	8.875	9	5.5	6	6	5	5	3.5	5.5
IRRI2K_1341	IRGC 121826	GSOR302524	SUWEON 280	Korea Rep	indica	3.25	3	3.5	4	4.5	5.5	4.5	5	6
IRRI2K_1342	IRGC 121827	GSOR302525	TELIMANI	Mali	indica	5	4	4	2.5	5.5	3.5	3	1.5	3
IRRI2K_1347	IRGC 121832	GSOR302530	TSAKA	Bhutan	indica	5.375	5.5	6.5	5	5	5.5	5	5.5	4
IRRI2K_1348	IRGC 121833	GSOR302531	TSIPALA 89	Madagascar	japonica	3.125	5	5.5	2	5	5.5	3	4	5
IRRI2K_1349	IRGC 121834	GSOR302532	TSIPALA FOTSY 1883	Madagascar	indica	5	4	6	3	5	6	4	5.5	4
IRRI2K_1350	IRGC 121835	GSOR302533	UPL RI 5	Philippines	indica	4.875	2	1	2	4	4	2	2	2
IRRI2K_1353	IRGC 121838	GSOR302536	VARY SOMOTRA SIHANAKA	Madagascar	japonica	5.25	2	1.5	5	2.5	3.5	1.5	2	2
IRRI2K_1354	IRGC 121839	GSOR302537	VARY VATO 154	Madagascar	indica	9	9	7	4	4.5	4	3	5	4
IRRI2K_1360	IRGC 121845	GSOR302543	WAB 706-3-4-K4-KB-1	Ivory Coast	japonica	5.875	2	5	6	6	3	3.5	4	4.5
IRRI2K_1361	IRGC 121846	GSOR302544	WAS 169-B-B-4-2-1	Senegal	indica	6.625	5	5.5	5.5	4.5	6	1.5	4.5	4.5
IRRI2K_1362	IRGC 121847	GSOR302545	WAS 181-B-6-3	Senegal	indica	5.125	5	2	1.5	3	4.5	1	2	2
IRRI2K_1364	IRGC 121849	GSOR302547	WAS 183-B-6-2-3	Senegal	indica	7	6	6	5.5	6	6	5	5.5	6
IRRI2K_1365	IRGC 121850	GSOR302548	WAS 194-B-3-2-5	Senegal	indica	7	2.5	2.5	1.5	2.5	4	2.5	4	2.5
IRRI2K_1367	IRGC 121852	GSOR302550	WAS 200-B-B-1-1-1	Senegal	indica	3	2.5	2	4	2	2.5	1.5	2.5	2
IRRI2K_1370	IRGC 121855	GSOR302553	WAS 208-B-B-5-1-1-3	Senegal	indica	4.875	4	2.5	2.5	3	4	3	4	1.5
IRRI2K_1371	IRGC 121856	GSOR302554	WAS 20-B-B-1-2-2	Senegal	indica	5.25	5	3.5	2.5	3.5	4	5	4	2
IRRI2K_1372	IRGC 121857	GSOR302555	WAS 30-11-4-6-2-2-1	Senegal	indica	3	3.5	2.5	1.5	4	4.5	4.5	3.5	3
IRRI2K_1373	IRGC 121858	GSOR302556	WAS 62-B-B-17-1-1-3	Senegal	indica	5.875	3.5	2	2	4.5	3	4	3	2
IRRI2K_1374	IRGC 121859	GSOR302557	YANCAOUSSA	Ivory Coast	japonica	4.875	2	1.5	4	2.5	3	2	3.5	2
IRRI2K_1377	IRGC 121862	GSOR302560	ZENA	Italy	japonica	5	3	4.5	1	3	1.5	4	2	3.5
IRRI2K_1380	IRGC 121865	GSOR302563	CODE NO 31281	India	indica	3	3	3.5	3	4.5	5	4.5	6	5.5
IRRI2K_1387	IRGC 121872	GSOR302570	ARC 18262	India	indica	3.125	2.5	3.5	2.5	2	2	2	2.5	2.5
IRRI2K_1388	IRGC 121873	GSOR302571	BAKAW	Philippines	japonica	3.125	3	4	3.5	3	4.5	3	4.5	3
IRRI2K_1390	IRGC 121875	GSOR302573	NA	China	japonica	3	3	3.5	4	3.5	5.5	3	4.5	4
IRRI2K_1394	IRGC 121879	GSOR302577	IA CUBA 23	Cuba	indica	3	3	1	3.5	4.5	5	4.5	5.5	3
IRRI2K_1395	IRGC 121880	GSOR302578	IR 72132-AC 6-1	Philippines	indica	4.875	3	1.5	7	4	5	4	4.5	4
IRRI2K_1399	IRGC 121884	GSOR302582	LUA NHE DEN	Viet Nam	indica	3	2.5	3	1	5	5	4	4.5	4.5
IRRI2K_1400	IRGC 121885	GSOR302583	MAHUDU KIRIYAL	Sri Lanka	indica	5	5	5.5	4.5	5.5	5	4	5.5	5.5
IRRI2K_1403	IRGC 121888	GSOR302586	PANAMA 1537	Panama	indica	3	1.5	1	1	1.5	1.5	1	1	1
IRRI2K_1409	IRGC 121894	GSOR301592	11-049	Sri Lanka	indica	3	3	2.5	6	1.5	3.5	2.5	3	2
IRRI2K_1416	IRGC 121901	GSOR302599	BEKASAKA 158	Madagascar	indica	3.5	3	5.5	3	6.5	5	5	6.5	7
IRRI2K_1420	IRGC 121905	GSOR302603	CINA	Indonesia	japonica	5.75	6	5	6.5	4	6	4	4.5	3.5
IRRI2K_1431	IRGC 121916	GSOR302614	JUMA 58	Dominican Rp	indica	3	3	2.5	6.5	5	4	4	4.5	3.5
IRRI2K_1435	IRGC 121920	GSOR302618	KUMBIPHOU	India	indica	4.875	2	1	6	2.5	1.5	4	1.5	2
IRRI2K_1436	IRGC 121921	GSOR302619	KUMDIN	India	indica	7	8.5	5.5	5	5.5	6	6.5	6	7
IRRI2K_1438	IRGC 121923	GSOR302621	NEP ME HOA BINH	Viet Nam	japonica	4.25	6	3.5	5.5	2.5	1.5	2.5	4.5	5
IRRI2K_1442	IRGC 121927	GSOR302625	PATO DE GALLINAZO Y 5371	Australia	japonica	5	6	6	7.5	5	5	3.5	5	6
IRRI2K_1445	IRGC 121930	GSOR302628	P. TINGAGEW DAYKET QAY DAYON	Philippines	japonica	5	6	5	4.5	4.5	5	3.5	5	7
IRRI2K_1449	IRGC 121934	GSOR302632	SPTLR 7201-PRE 26-2-GM-4	Thailand	indica	3	4	3.5	5.5	4.5	3.5	2.5	5.5	5.5
IRRI2K_1453	IRGC 121938	GSOR302636	TORO	Brazil	japonica	3	4	3.5	6	5	3.5	2	3	5

## Sheet: Table S2
Table S2 Rice accessions with strong blast resistance.
SEQ	LB_ISO11.121	LB_ISO08T19	LB_ISO11.882	LB_ISO11.1093	LB_ISO13.227	LB_ISO14.42	LB_ISO98.288
IRRI2K_554	2	3	1.5	1	1.5	1	3.5
IRRI2K_587	2.5	3.5	4.5	5.5	3	6	4
IRRI2K_495	2	2	5	2.5	3	1.5	2.5
IRRI2K_463	2	3	2	3.5	2	5	3
IRRI2K_616	1	4.5	1.5	4	5	2.5	2
IRRI2K_786	2	4.5	1.5	1	1	1	2.5
IRRI2K_441	1	3	1.5	1.5	1	1	2
IRRI2K_609	1	6	3.5	5.5	4.5	5	5
IRRI2K_542	1	1	4	3	3	1.5	2
IRRI2K_509	1	2	4	1	2	1	1.5
IRRI2K_527	1.5	2	2.5	2.5	3	1.5	3
IRRI2K_476	2	2	1.5	2	2	2	2
IRRI2K_557	2	3	5	2.5	3	2.5	4.5
IRRI2K_634	2	3	2	2.5	2	1.5	3
IRRI2K_453	2.5	2.5	1.5	2	2	2	3

## Sheet: Table S3
Table S3 The correlation of blast resistance phenotype against different isolates in the population.
	LB_ISO08T19	LB_ISO11.1093	LB_ISO11.121	LB_ISO11.882	LB_ISO13.227	LB_ISO14.42	LB_ISO98.288
LB_ISO08T19	1
LB_ISO11.1093	0.227132	1
LB_ISO11.121	0.202423	0.523284	1
LB_ISO11.882	0.230078	0.533255	0.554085	1
LB_ISO13.227	0.094221	0.434554	0.453305	0.5708	1
LB_ISO14.42	0.221071	0.774167	0.543624	0.590148	0.463523	1
LB_ISO98.288	0.236126	0.596091	0.59896	0.581394	0.553843	0.634505	1

## Sheet: Table S4
Table S4 QTLs associated with rice blast resistance identified by GWAS
QTL	Marker	Position on NIP genome	Marker type	MAF	P-value	FDR	Phenotype comtribution	Co-location gene
LB_ISO11.121
qLB11121_1a	Chr1_1671062	1474060	SNP	0.145631	2.29e-07	0.00073175	5.55824
qLB11121_1b	Chr1_9114449	8116205	SNP	0.203883	1.92e-10	1.4032e-05	8.56475
qLB11121_1c	Chr1_17747175	15668620	SNP	0.179612	3.58e-07	0.00104269	5.37289
qLB11121_1d	Chr1_19271500	16981502	PAV	0.401937	2.69e-07	0.00139084	5.56014
qLB11121_1e	Chr1_29841295	26279663	SNP	0.177184	5.44e-09	3.7164e-05	7.12838
qLB11121_2a	Chr2_13491498	12171452	SNP	0.179612	4.29e-08	0.00019547	6.2564
qLB11121_2b	Chr2_18948580	16788868	SNP	0.188107	1.24e-08	7.076e-05	6.77882
qLB11121_2c	Chr2_24921066	21953693	SNP	0.106796	1.02e-08	6.0357e-05	6.86117	Pid1
qLB11121_2d	Chr2_37200004	33004063	SNP	0.112864	2.53e-10	1.4032e-05	8.44385
qLB11121_3a	Chr3_20356924	18120630	SNP	0.216019	5.78e-10	1.4032e-05	8.08766
qLB11121_3b	Chr3_22782488	19885447	SNP	0.099515	3.03e-09	2.4022e-05	7.37727
qLB11121_3c	Chr3_25191926	21775526	SNP	0.196602	3.41e-08	0.00016264	6.35349
qLB11121_3d	Chr3_37987595	32981359	SNP	0.21966	7.94e-11	1.4032e-05	8.94826
qLB11121_4a	Chr4_10240480	7869660	PAV	0.498789	2.6e-08	0.00019691	6.54608
qLB11121_4b	Chr4_16026980	12469814	PAV	0.186441	6.07e-09	6.01e-05	7.16894
qLB11121_5a	Chr5_11972449	10395453	SNP	0.179612	1.34e-08	7.4358e-05	6.74802
qLB11121_5b	Chr5_13318820	11598784	PAV	0.174334	2.33e-09	2.83e-05	7.58261
qLB11121_5c	Chr5_15684250	13502726	SNP	0.26699	1.03e-07	0.00039442	5.88988
qLB11121_6a	Chr6_11894606	10555875	SNP	0.059466	2.95e-07	0.00089706	5.45329	Pi9
qLB11121_6b	Chr6_13182057	11643141	SNP	0.17233	8.72e-09	5.3959e-05	6.9283
qLB11121_6c	Chr6_17931938	15301117	SNP	0.201456	8.49e-08	0.0003358	5.97138
qLB11121_6d	Chr6_23806906	19801418	SNP	0.200243	5.51e-08	0.00023895	6.15198
qLB11121_7a	Chr7_12449626	11050892	SNP	0.191748	1.12e-08	6.4404e-05	6.82094
qLB11121_7b	Chr7_15036581	13265069	SNP	0.105583	1.21e-07	0.00044522	5.82291
qLB11121_7c	Chr7_16306320	14422732	PAV	0.491525	1.43e-09	1.93e-05	7.7919
qLB11121_8	Chr8_16671171	13561243	SNP	0.196602	9.37e-08	0.00036318	5.93017
qLB11121_9a	Chr9_3677477	2900871	SNP	0.192961	4.07e-07	0.0011341	5.32033
qLB11121_9b	Chr9_4512098	3546157	SNP	0.213592	6.04e-10	1.4032e-05	8.06929
qLB11121_9c	Chr9_6535249	5141274	SNP	0.099515	9.04e-07	0.00203087	4.99216
qLB11121_10	Chr10_10699651	8376044	SNP	0.18932	1.03e-08	6.0591e-05	6.85777
qLB11121_11a	Chr11_1397560	1286775	PAV	0.213075	9.88e-11	4.75e-06	8.96168
qLB11121_11b	Chr11_9079963	8039857	SNP	0.211165	1.33e-10	1.4032e-05	8.72286
qLB11121_11c	Chr11_13221703	11326969	SNP	0.190534	3.67e-07	0.0010611	5.36335
qLB11121_11d	Chr11_23163108	19006870	SNP	0.109223	2.11e-10	1.4032e-05	8.52287
qLB11121_12	Chr12_12651200	10847159	PAV	0.208232	1.99e-11	4.64e-06	9.67013	Ptr
	Chr12_12707664	10898672	SNP	0.214806	9.42e-11	1.4032e-05	8.87358
LB_ISO08T19
qLB08T19_1a	Chr1_6345470	5620355	SNP	0.126214	8.37e-09	0.020503	8.39267
qLB08T19_1b	Chr1_43352446	38170736	SNP	0.11165	5.54e-07	0.125288	6.27533
qLB08T19_9	Chr9_12392031	9669315	SNP	0.131068	1.46e-07	0.118218	6.9437	Pi5
qLB08T19_11	Chr11_8853834	7845421	SNP	0.133495	2.04e-07	0.118218	6.77324
qLB08T19_12	Chr12_11767691	10106043	SNP	0.13835	1.94e-07	0.118218	6.79947
LB_ISO11.882
qLB11882_1	Chr1_32782658	28953959	SNP	0.224515	3.88e-07	0.182295	5.54088
qLB11882_3	Chr3_22337660	19547526	PAV	0.16707	4.01e-07	0.66151	5.49931
qLB11882_12	Chr12_15623016	12983521	SNP	0.081311	3.14e-07	0.182295	5.63105
LB_ISO11.1093
qLB111093_1	Chr1_32649580	28840173	PAV	0.360775	9.97e-08	0.263093	6.28256
qLB111093_6	Chr6_11898771	10558773	SNP	0.061893	3.76e-10	0.00063587	8.68025	Pi9
	Chr6_12026800	10649142	PAV	0.123487	1.75e-07	0.263093	6.03436
LB_ISO13.227
LB_ISO14.42
qLB1442_6	Chr6_11748057	10428814	SNP	0.092233	7.03e-10	0.00276501	8.08827	Pi9
LB_ISO98.288
qLB98288_2	Chr2_19386720	17110944	SNP	0.158981	2.6e-08	0.0737973	6.49122
qLB98288_3	Chr3_37411638	32464352	SNP	0.14199	2.84e-08	0.0737973	6.45481
qLB98288_6	Chr6_11668088	10365163	SNP	0.18932	2.67e-07	0.119933	5.51578	Pi9
qLB98288_8	Chr8_10408231	8834010	SNP	0.115291	1.58e-07	0.0915907	5.73296
qLB98288_11a	Chr11_33837059	27839284	SNP	0.279126	5.37e-07	0.16435	5.22588	Pik1
qLB98288_11b	Chr11_34392200	28357761	PAV	0.225182	1.24e-07	0.344789	5.84429	Pi1
LB_ISO11.121, LB_ISO08T19, LB_ISO11.882, LB_ISO11.1093, LB_ISO13.227, LB_ISO14.42, LB_ISO98.288: GWAS for seven strains

## Sheet: Table S5
Table S5 QTLs identified by GWAS with Nipponbare as reference genome
	QTL	Chr	Marker	Position	MAF	P-value	FDR	Phenotype comtribution	Co-location gene
	PBR
	qPBR1	Chr1	S01_8119915	8119915	0.22276	1.51e-07	0.020749	5.05466
	qPBR12	Chr12	S12_10902562	10902562	0.20339	1.19e-07	0.020749	5.14254	Ptr
	LBR
	qLBR1	Chr1	S01_8117930	8117930	0.213075	3.41e-10	5.61e-05	7.38669
	qLBR12	Chr12	S12_10849747	10849747	0.215496	2.73e-10	5.61e-05	7.47229	Ptr
	LB_ISO11.121
	qLB11121_1	Chr1	S01_8117930	8117930	0.213075	1.55e-11	3.06e-06	9.70253
	qLB11121_12	Chr12	S12_10801405	10801405	0.210654	2.09e-11	3.06e-06	9.57044	Ptr
	LB_ISO08T19
	qLB08T19_9	Chr9	S09_9669315	9669315	0.131961	3.06e-07	0.171258	6.56143	Pi5
	LB_ISO11.882
	qLB11882_12	Chr12	S12_12921659	12921659	0.113801	6.64e-07	0.12187	5.28799
	LB_ISO11.1093
	qLB111093_4	Chr4	S04_10706993	10706993	0.104116	4.26e-08	0.004369	6.54981
	qLB111093_6	Chr6	S06_10554368	10554368	0.062954	9.51e-10	0.000598	8.2384	Pi9
	qLB111093_8	Chr8	S08_7408406	7408406	0.411622	6.42e-08	0.004862	6.37018
	LB_ISO13.227	None
	LB_ISO14.42
	qLB1442_6	Chr6	S06_10428814	10428814	0.09201	1.21e-09	0.001376	7.75643	Pi9
	LB_ISO98.288
	qLB98288_6	Chr6	S06_10365803	10365803	0.050847	2.68e-07	0.221798	5.50328	Pi9
	qLB98288_11	Chr11	S11_27794259	27794259	0.064165	3.12e-07	0.221798	5.44002	Pik1
PB: panicle blast QTL (GWAS with phenotpye in field)
LB: leaf blast QTL (GWAS with phenotpye in field)
LB_ISO11.121, LB_ISO08T19, LB_ISO11.882, LB_ISO11.1093, LB_ISO13.227, LB_ISO14.42, LB_ISO98.288: GWAS for seven strains

## Sheet: Table S6
Table S6 Primers for RT-PCR or Indel
Primer	Sequence	info
Ubq-qF	ACCACTTCGACCGCCACTACT	RT-PCR for ubiquition
Ubq-qR	ACGCCTAAGCCTGCTGGTT
BL24L	TATCAACAGTATCACCAGGC	RT-PCR for LOC_os1g14420
BL24R	TTGCAAAGACAAGCCAGATG
BL25L	GCCTCACCAGGATGGCAAGG	RT-PCR for LOC_os1g14440
BL25R	CCACGTTCTTGGTCCTTGTT
BL26L	TCCATGAACATGGCTTACCA	RT-PCR for LOC_os1g14580
BL26R	ATGTTCGTACCATATTCCTG
BL27L	GAGAACCAAGGAATGGCCAG	RT-PCR for LOC_os1g14590
BL27R	ATTGTCCGGGTCATAGATGC
BL28L	ATGATATGCGGGGATTTTGG	RT-PCR for LOC_os1g14610
BL28R	GGCTGAAATTCTTTGGGTGA
BL29L	CGGACTACCTCCAGGACATC	RT-PCR for LOC_os1g14670
BL29R	GGACCTTCTCGACGTTGG
Z42L	GTTGAGCACTTTGCTGGTGA	PCR for 42-bp Indel at Ptr
Z42R	TCTGCATGCCTGTAAGTTGC

## Sheet: Table S7
Table S7 42-bp InDel genotype on GWAS population
SEQ	42-bp InDel on the third exon of Ptr
IRRI2K_6	Deletion
IRRI2K_7	Insertion
IRRI2K_11	Deletion
IRRI2K_14	Insertion
IRRI2K_19	Insertion
IRRI2K_20	Insertion
IRRI2K_25	Insertion
IRRI2K_27	Deletion
IRRI2K_30	Insertion
IRRI2K_36	Insertion
IRRI2K_37	Insertion
IRRI2K_39	Insertion
IRRI2K_44	Insertion
IRRI2K_46	Insertion
IRRI2K_50	Insertion
IRRI2K_51	Insertion
IRRI2K_56	Insertion
IRRI2K_58	Insertion
IRRI2K_60	Insertion
IRRI2K_62	Insertion
IRRI2K_66	Insertion
IRRI2K_76	Insertion
IRRI2K_77	Insertion
IRRI2K_78	Insertion
IRRI2K_79	Insertion
IRRI2K_82	Insertion
IRRI2K_84	Insertion
IRRI2K_86	Deletion
IRRI2K_87	Insertion
IRRI2K_91	Deletion
IRRI2K_414	Deletion
IRRI2K_423	Deletion
IRRI2K_425	Insertion
IRRI2K_427	Insertion
IRRI2K_436	Insertion
IRRI2K_440	Deletion
IRRI2K_441	Deletion
IRRI2K_442	Insertion
IRRI2K_446	Insertion
IRRI2K_447	Deletion
IRRI2K_450	Insertion
IRRI2K_452	Insertion
IRRI2K_453	Deletion
IRRI2K_456	Insertion
IRRI2K_461	Deletion
IRRI2K_462	Insertion
IRRI2K_463	Deletion
IRRI2K_464	Deletion
IRRI2K_468	Insertion
IRRI2K_469	Insertion
IRRI2K_470	Insertion
IRRI2K_471	Insertion
IRRI2K_472	Deletion
IRRI2K_473	Insertion
IRRI2K_476	Insertion
IRRI2K_477	Insertion
IRRI2K_480	Insertion
IRRI2K_483	Insertion
IRRI2K_484	Insertion
IRRI2K_489	Insertion
IRRI2K_491	Insertion
IRRI2K_493	Insertion
IRRI2K_494	Insertion
IRRI2K_495	Deletion
IRRI2K_500	Deletion
IRRI2K_501	Deletion
IRRI2K_502	Insertion
IRRI2K_504	Insertion
IRRI2K_505	Insertion
IRRI2K_507	Insertion
IRRI2K_509	Deletion
IRRI2K_510	Insertion
IRRI2K_511	Insertion
IRRI2K_515	Insertion
IRRI2K_516	Insertion
IRRI2K_517	Insertion
IRRI2K_518	Insertion
IRRI2K_519	Insertion
IRRI2K_520	Insertion
IRRI2K_521	Insertion
IRRI2K_522	Deletion
IRRI2K_523	Insertion
IRRI2K_525	Deletion
IRRI2K_527	Deletion
IRRI2K_528	Insertion
IRRI2K_530	Deletion
IRRI2K_532	Insertion
IRRI2K_536	Deletion
IRRI2K_539	Insertion
IRRI2K_541	Insertion
IRRI2K_542	Deletion
IRRI2K_543	Insertion
IRRI2K_546	Deletion
IRRI2K_547	Insertion
IRRI2K_548	Deletion
IRRI2K_549	Insertion
IRRI2K_551	Insertion
IRRI2K_553	Insertion
IRRI2K_554	Deletion
IRRI2K_555	Insertion
IRRI2K_556	Insertion
IRRI2K_557	Insertion
IRRI2K_558	Insertion
IRRI2K_561	Deletion
IRRI2K_562	Insertion
IRRI2K_564	Insertion
IRRI2K_565	Insertion
IRRI2K_566	Insertion
IRRI2K_571	Insertion
IRRI2K_572	Insertion
IRRI2K_576	Insertion
IRRI2K_578	Insertion
IRRI2K_581	Insertion
IRRI2K_583	Insertion
IRRI2K_585	Insertion
IRRI2K_587	Deletion
IRRI2K_588	Insertion
IRRI2K_589	Deletion
IRRI2K_591	Insertion
IRRI2K_592	Deletion
IRRI2K_593	Deletion
IRRI2K_594	Deletion
IRRI2K_595	Insertion
IRRI2K_596	Insertion
IRRI2K_598	Deletion
IRRI2K_599	Insertion
IRRI2K_603	Deletion
IRRI2K_606	Deletion
IRRI2K_607	Insertion
IRRI2K_608	Insertion
IRRI2K_609	Deletion
IRRI2K_611	Insertion
IRRI2K_612	Insertion
IRRI2K_613	Insertion
IRRI2K_616	Deletion
IRRI2K_620	Insertion
IRRI2K_621	Insertion
IRRI2K_622	Deletion
IRRI2K_630	Insertion
IRRI2K_632	Insertion
IRRI2K_633	Insertion
IRRI2K_634	Deletion
IRRI2K_635	Insertion
IRRI2K_640	Deletion
IRRI2K_643	Insertion
IRRI2K_645	Deletion
IRRI2K_650	Insertion
IRRI2K_651	Deletion
IRRI2K_653	Insertion
IRRI2K_654	Deletion
IRRI2K_655	Insertion
IRRI2K_656	Insertion
IRRI2K_658	Insertion
IRRI2K_659	Deletion
IRRI2K_667	Insertion
IRRI2K_671	Insertion
IRRI2K_673	Deletion
IRRI2K_674	Insertion
IRRI2K_679	Insertion
IRRI2K_680	Insertion
IRRI2K_681	Insertion
IRRI2K_682	Insertion
IRRI2K_683	Insertion
IRRI2K_684	Insertion
IRRI2K_685	Insertion
IRRI2K_686	Insertion
IRRI2K_687	Insertion
IRRI2K_688	Insertion
IRRI2K_689	Insertion
IRRI2K_690	Insertion
IRRI2K_692	Insertion
IRRI2K_694	Insertion
IRRI2K_696	Insertion
IRRI2K_700	Insertion
IRRI2K_701	Deletion
IRRI2K_702	Insertion
IRRI2K_704	Insertion
IRRI2K_706	Deletion
IRRI2K_711	Insertion
IRRI2K_713	Insertion
IRRI2K_716	Insertion
IRRI2K_717	Deletion
IRRI2K_721	Insertion
IRRI2K_725	Deletion
IRRI2K_726	Deletion
IRRI2K_730	Insertion
IRRI2K_731	Insertion
IRRI2K_733	Insertion
IRRI2K_740	Insertion
IRRI2K_745	Insertion
IRRI2K_752	Insertion
IRRI2K_761	Insertion
IRRI2K_762	Insertion
IRRI2K_767	Insertion
IRRI2K_773	Deletion
IRRI2K_786	Deletion
IRRI2K_787	Insertion
IRRI2K_794	Insertion
IRRI2K_797	Insertion
IRRI2K_798	Insertion
IRRI2K_801	Insertion
IRRI2K_806	Insertion
IRRI2K_810	Insertion
IRRI2K_811	Insertion
IRRI2K_812	Insertion
IRRI2K_813	Insertion
IRRI2K_814	Insertion
IRRI2K_822	Insertion
IRRI2K_823	Insertion
IRRI2K_829	Insertion
IRRI2K_831	Deletion
IRRI2K_837	Insertion
IRRI2K_838	Insertion
IRRI2K_844	Insertion
IRRI2K_846	Insertion
IRRI2K_847	Insertion
IRRI2K_851	Insertion
IRRI2K_852	Insertion
IRRI2K_854	Insertion
IRRI2K_859	Insertion
IRRI2K_861	Insertion
IRRI2K_871	Insertion
IRRI2K_874	Insertion
IRRI2K_876	Insertion
IRRI2K_880	Insertion
IRRI2K_883	Insertion
IRRI2K_885	Insertion
IRRI2K_888	Insertion
IRRI2K_893	Insertion
IRRI2K_896	Deletion
IRRI2K_897	Insertion
IRRI2K_899	Insertion
IRRI2K_900	Insertion
IRRI2K_902	Deletion
IRRI2K_903	Deletion
IRRI2K_904	Insertion
IRRI2K_905	Insertion
IRRI2K_907	Insertion
IRRI2K_908	Insertion
IRRI2K_910	Deletion
IRRI2K_912	Insertion
IRRI2K_916	Insertion
IRRI2K_919	Insertion
IRRI2K_922	Insertion
IRRI2K_923	Insertion
IRRI2K_924	Insertion
IRRI2K_929	Insertion
IRRI2K_931	Insertion
IRRI2K_932	Insertion
IRRI2K_933	Insertion
IRRI2K_937	Insertion
IRRI2K_941	Insertion
IRRI2K_942	Insertion
IRRI2K_949	Deletion
IRRI2K_953	Deletion
IRRI2K_954	Insertion
IRRI2K_963	Insertion
IRRI2K_967	Insertion
IRRI2K_973	Insertion
IRRI2K_981	Insertion
IRRI2K_988	Insertion
IRRI2K_989	Insertion
IRRI2K_993	Insertion
IRRI2K_996	Deletion
IRRI2K_999	Insertion
IRRI2K_1001	Insertion
IRRI2K_1003	Insertion
IRRI2K_1006	Insertion
IRRI2K_1008	Insertion
IRRI2K_1015	Insertion
IRRI2K_1017	Insertion
IRRI2K_1025	Deletion
IRRI2K_1026	Insertion
IRRI2K_1031	Insertion
IRRI2K_1035	Insertion
IRRI2K_1043	Insertion
IRRI2K_1044	Insertion
IRRI2K_1046	Insertion
IRRI2K_1047	Insertion
IRRI2K_1048	Insertion
IRRI2K_1054	Insertion
IRRI2K_1056	Insertion
IRRI2K_1057	Insertion
IRRI2K_1058	Insertion
IRRI2K_1061	Insertion
IRRI2K_1064	Insertion
IRRI2K_1068	Deletion
IRRI2K_1069	Insertion
IRRI2K_1070	Insertion
IRRI2K_1074	Insertion
IRRI2K_1075	Insertion
IRRI2K_1079	Insertion
IRRI2K_1087	Insertion
IRRI2K_1089	Insertion
IRRI2K_1096	Insertion
IRRI2K_1098	Deletion
IRRI2K_1099	Insertion
IRRI2K_1100	Insertion
IRRI2K_1108	Insertion
IRRI2K_1113	Insertion
IRRI2K_1114	Insertion
IRRI2K_1117	Insertion
IRRI2K_1119	Insertion
IRRI2K_1120	Insertion
IRRI2K_1125	Deletion
IRRI2K_1128	Deletion
IRRI2K_1131	Insertion
IRRI2K_1135	Insertion
IRRI2K_1137	Deletion
IRRI2K_1140	Insertion
IRRI2K_1141	Insertion
IRRI2K_1143	Insertion
IRRI2K_1147	Insertion
IRRI2K_1148	Insertion
IRRI2K_1156	Insertion
IRRI2K_1158	Insertion
IRRI2K_1165	Deletion
IRRI2K_1166	Insertion
IRRI2K_1168	Insertion
IRRI2K_1173	Deletion
IRRI2K_1192	Insertion
IRRI2K_1203	Deletion
IRRI2K_1214	Insertion
IRRI2K_1215	Deletion
IRRI2K_1216	Insertion
IRRI2K_1217	Insertion
IRRI2K_1219	Insertion
IRRI2K_1222	Insertion
IRRI2K_1225	Deletion
IRRI2K_1226	Insertion
IRRI2K_1234	Deletion
IRRI2K_1235	Insertion
IRRI2K_1237	Insertion
IRRI2K_1245	Insertion
IRRI2K_1250	Insertion
IRRI2K_1251	Insertion
IRRI2K_1252	Insertion
IRRI2K_1254	Insertion
IRRI2K_1255	Insertion
IRRI2K_1257	Insertion
IRRI2K_1261	Insertion
IRRI2K_1262	Insertion
IRRI2K_1264	Insertion
IRRI2K_1267	Insertion
IRRI2K_1268	Insertion
IRRI2K_1270	Insertion
IRRI2K_1272	Deletion
IRRI2K_1273	Insertion
IRRI2K_1275	Insertion
IRRI2K_1276	Insertion
IRRI2K_1279	Insertion
IRRI2K_1280	Insertion
IRRI2K_1281	Insertion
IRRI2K_1283	Insertion
IRRI2K_1284	Insertion
IRRI2K_1286	Insertion
IRRI2K_1288	Insertion
IRRI2K_1291	Insertion
IRRI2K_1292	Insertion
IRRI2K_1298	Insertion
IRRI2K_1301	Insertion
IRRI2K_1302	Insertion
IRRI2K_1305	Insertion
IRRI2K_1307	Insertion
IRRI2K_1313	Insertion
IRRI2K_1320	Insertion
IRRI2K_1321	Insertion
IRRI2K_1323	Insertion
IRRI2K_1325	Insertion
IRRI2K_1327	Insertion
IRRI2K_1329	Insertion
IRRI2K_1332	Insertion
IRRI2K_1334	Insertion
IRRI2K_1339	Insertion
IRRI2K_1341	Deletion
IRRI2K_1342	Insertion
IRRI2K_1347	Insertion
IRRI2K_1348	Insertion
IRRI2K_1349	Insertion
IRRI2K_1350	Deletion
IRRI2K_1353	Insertion
IRRI2K_1354	Insertion
IRRI2K_1360	Insertion
IRRI2K_1361	Insertion
IRRI2K_1362	Insertion
IRRI2K_1364	Insertion
IRRI2K_1365	Insertion
IRRI2K_1367	Deletion
IRRI2K_1370	Insertion
IRRI2K_1371	Insertion
IRRI2K_1372	Insertion
IRRI2K_1373	Insertion
IRRI2K_1374	Insertion
IRRI2K_1377	Insertion
IRRI2K_1380	Deletion
IRRI2K_1387	Insertion
IRRI2K_1388	Insertion
IRRI2K_1390	Insertion
IRRI2K_1394	Deletion
IRRI2K_1395	Deletion
IRRI2K_1399	Insertion
IRRI2K_1400	Insertion
IRRI2K_1403	Insertion
IRRI2K_1409	Insertion
IRRI2K_1416	Deletion
IRRI2K_1420	Insertion
IRRI2K_1431	Deletion
IRRI2K_1435	Deletion
IRRI2K_1436	Insertion
IRRI2K_1438	Deletion
IRRI2K_1442	Insertion
IRRI2K_1445	Insertion
IRRI2K_1449	Deletion
IRRI2K_1453	Insertion

## Sheet: Table S8
Table S8 The panicle blast resistance (PBR) and leaf blast resistance in F2:3 population
seq	PBR	LBR
EC1	3	2
EC2	4	4
EC3	3	2
EC4	5	1
EC5	6	2
EC6	5	1
EC7	5	1
EC8	4	2
EC9	3	1
EC10	3	2
EC11	3	2
EC12	5	2
EC13	3	4
EC14	3	2
EC15	3	2
EC16	3	1
EC17	5	1
EC18	5	1
EC19	6	1
EC20	4	2
EC21	2	2
EC22	3	1
EC23	4	2
EC24	5	2
EC25	4	2
EC26	4	2
EC27	4	1
EC28	3	7
EC29	3	3
EC30	3	8
EC31	4	6
EC32	3	3
EC33	5	4
EC34	4	2
EC35	5	4
EC36	3	2
EC37	5	2
EC38	5	4
EC39	4	2
EC40	5	4
EC41	5	5
EC42	5	4
EC43	4	2
EC44	5	2
EC45	NA	2
EC46	7	7
EC47	5	3
EC48	5	4
EC49	3	2
EC50	4	2
EC51	6	5
EC52	3	4
EC53	7	6
EC54	7	5
EC55	5	3
EC56	3	2
EC57	3	2
EC58	3	2
EC59	3	1
EC60	5	3
EC61	3	4
EC62	5	3
EC63	3	3
EC64	5	3
EC65	7	4
EC66	3	6
EC67	5	5
EC68	6	5
EC69	3	3
EC70	3	2
EC71	3	2
EC72	3	2
EC73	3	2
EC74	3	3
EC75	3	2
EC76	3	2
EC77	3	2
EC78	3	2
EC79	3	3
EC80	3	2
EC81	3	2
EC82	3	3
EC83	3	3
EC84	5	4
EC85	5	4
EC86	5	4
EC87	4	4
EC88	3	3
EC89	4	4
EC90	5	5
EC91	3	2
EC92	5	2
EC93	6	4
EC94	5	2
EC95	4	2
EC96	5	3
EC97	3	3
EC98	5	4
EC99	5	2
EC100	5	3
EC101	5	4
EC102	4	6
EC103	3	2
EC104	4	4
EC105	5	3
EC106	7	6
EC107	5	4
EC108	5	4
EC109	4	2
EC110	4	4
EC111	7	3
EC112	7	5
EC113	5	6
EC114	4	5
EC115	7	6
EC116	4	2
EC117	NA	3
EC118	5	4
EC119	4	3
EC120	6	5
EC121	7	5
EC122	5	3
EC123	4	4
EC124	3	4
EC125	6	5
EC126	6	4
EC127	3	5
EC128	4	3
EC129	4	2
EC130	7	5
EC131	4	2
EC132	5	4
EC133	4	3
EC134	3	3
EC135	5	3
EC136	5	3
EC137	4	5
EC138	4	5
EC139	3	3
EC140	7	5
EC141	7	3
EC142	7	6
EC143	5	2
EC144	5	4
EC145	3	4
EC146	7	6
EC147	5	2
EC148	4	3
EC149	5	2
EC150	6	5
EC151	4	2
EC152	5	3
EC153	4	2
EC154	4	3
EC155	5	2
EC156	5	4
EC157	3	2
EC158	4	4
EC159	5	5
EC160	5	3
EC161	5	3
EC162	7	5
EC163	6	5
EC164	3	3
EC165	3	6
EC166	6	6
EC167	4	4
EC168	7	6
EC169	7	6
EC170	5	5
EC171	7	3
EC172	6	5
EC173	7	6
EC174	5	2
EC175	6	2
EC176	7	6
EC177	3	3
EC178	7	3
EC179	6	2
EC180	3	3
EC181	4	2
EC182	5	3
EC183	5	2
EC184	4	3
EC185	3	2
EC186	7	5
EC187	4	5
EC188	5	3
EC189	4	2
EC190	5	3
EC191	5	5
EC192	4	2
EC193	3	2
EC194	3	2
EC195	6	5
EC196	5	4
EC197	4	3
EC198	5	2
EC199	5	2
EC200	4	3
EC201	5	3
EC202	7	5
EC203	7	5
EC204	4	3
EC205	6	5
EC206	6	7
EC207	7	7
EC208	4	2
EC209	4	2
EC210	5	4
EC211	3	3
EC212	4	3
EC213	5	3
EC214	8	7
EC215	5	2
EC216	5	3
EC217	6	2
EC218	6	2
EC219	5	3
EC220	7	5
EC221	3	4
EC222	6	4
EC223	3	2
EC224	7	4
EC225	5	6
EC226	5	4
EC227	7	6
EC228	4	4
EC229	4	2
EC230	6	4
EC231	8	6
EC232	7	6
EC233	7	4
EC234	7	3
EC235	3	2
EC236	9	2
EC237	7	5
EC238	6	5
EC239	4	6
EC240	6	5
EC241	7	4
EC242	7	2
EC243	4	3
EC244	3	2
EC245	3	2
EC246	4	2
EC247	4	2
EC248	5	2
EC249	3	3
EC250	6	5
EC251	4	2
EC252	3	2
EC253	6	4
EC254	7	4
EC255	4	3
EC256	5	3
EC257	6	4
EC258	5	2
EC259	5	4
EC260	5	6
EC261	4	3
EC262	3	2
EC263	3	4
EC264	5	2
EC265	4	2
EC266	3	3
EC267	4	2
EC268	5	2
EC269	5	4
EC270	5	3
EC271	4	3
EC272	4	3
EC273	5	3
EC274	5	4
EC275	5	3
EC276	4	3
EC277	7	5
EC278	5	3
EC279	5	4
EC280	6	3
EC281	4	3
EC282	5	5
EC283	5	4
EC284	NA	4
EC285	5	3
EC286	5	5
EC287	6	4
EC288	5	6
EC289	4	3
EC290	5	3
EC291	7	3
EC292	6	3
EC293	7	5
EC294	7	7
EC295	5	2
EC296	4	2
EC297	4	2
EC298	5	3
EC299	3	2
EC300	4	4
EC301	5	4
EC302	5	6
EC303	3	2
EC304	6	4
EC305	5	2
EC306	5	4
EC307	5	6
EC308	7	7
EC309	7	4
EC310	7	6
EC311	7	6
EC312	7	4
EC313	5	3
EC314	6	4
EC315	7	3
EC316	7	4
EC317	7	2
EC318	6	2
EC319	6	5
EC320	6	3
EC321	7	2
EC322	6	5
EC323	5	2
EC324	4	5
EC325	3	2
EC326	4	3
EC327	5	3
EC328	5	2
EC329	4	2
EC330	7	4
EC331	6	2
EC332	6	2
EC333	6	4
EC334	6	3
EC335	7	3
EC336	4	5
EC337	5	4
EC338	3	3
EC339	4	2
EC340	5	3
EC341	6	4
EC342	7	6
EC343	7	6
EC344	5	5
EC345	4	6
EC346	4	4
EC347	4	2
EC348	5	3
EC349	4	2
EC350	3	2
EC351	3	2
EC352	3	2
EC353	3	2
EC354	4	2
EC355	5	3
EC356	5	4
EC357	4	4
EC358	6	2
EC359	5	2
EC360	5	2
EC361	5	2
EC362	5	4
EC363	4	3
EC364	6	3
EC365	4	2
EC366	5	2
EC367	5	2
EC368	4	2
EC369	3	2
EC370	4	3
EC371	6	2
EC372	7	2
EC373	7	4
EC374	6	4
EC375	5	3
EC376	5	3
EC377	5	2
EC378	3	2
EC379	5	2
EC380	3	2
EC381	3	2
EC382	3	4
EC383	7	3
EC384	5	3
EC385	5	2
EC386	5	2
EC387	5	2
EC388	3	2
EC389	3	2
EC390	5	4
EC391	6	6
EC392	7	4
EC393	6	4
EC394	5	3
EC395	6	5
EC396	7	4
EC397	6	4
EC398	6	4
EC399	6	5
EC400	5	5
EC401	5	5
EC402	5	3
EC403	7	6
EC404	5	5
EC405	6	2
EC406	7	2
EC407	7	6
EC408	5	4
EC409	5	6
EC410	4	6
EC411	3	5
EC412	5	5
EC413	7	4
EC414	5	3
EC415	5	4
EC416	5	4
EC417	4	3
EC418	6	4
EC419	6	3
EC420	6	5
EC421	7	4
EC422	5	2
EC423	5	3
EC424	6	4
EC425	6	5
EC426	3	4
EC427	5	4
EC428	6	2
EC429	3	3
EC430	5	5
EC431	3	2
EC432	7	5
EC433	7	5
EC434	5	4
EC435	5	4
EC436	5	4
EC437	6	3
EC438	5	5
EC439	3	2
EC440	4	2
EC441	6	3
EC442	7	4
EC443	5	3
EC444	5	2
EC445	4	5
EC446	5	4
EC447	7	4
EC448	5	2
EC449	3	3
EC450	3	2
EC451	4	2
EC452	6	2
EC453	7	4
EC454	5	4
EC455	7	3
EC456	6	5
EC457	7	5
EC458	5	2
EC459	5	5
EC460	5	2
EC461	5	4
EC462	5	2
EC463	5	6
EC464	7	2
EC465	7	2
EC466	7	4
EC467	3	2
EC468	6	6
EC469	5	3
EC470	4	5
EC471	4	4
EC472	5	2
EC473	5	6
EC474	4	3
EC475	4	2
EC476	4	7
EC477	5	4
EC478	5	3
EC479	3	2
EC480	5	2
EC481	5	4
EC482	7	6
EC483	5	4
EC484	6	6
EC485	7	5
EC486	6	2
EC487	7	5
EC488	6	6
EC489	7	7
EC490	6	3
EC491	7	6
EC492	7	3
EC493	7	5
EC494	7	4
EC495	6	4
EC496	5	4
EC497	7	5
EC498	7	2
EC499	7	7
EC500	6	6
EC501	7	3
EC502	8	7
EC503	3	4

## Sheet: Table S9
Table S9 Information of sequencing reads mapping to reference genome
samples	reads_counts	pairs_reads	pairs_rate	mapped_reads	mapped_rate
622_R1	76339016	74753907	0.979236	73487630	0.962648
622_R1	76339016
Co39_R1	74640658	73069845	0.978955	71804491	0.962002
Co39_R2	74640658
RB_R1	141361051	138482505	0.979637	136218918	0.963624
RB_R2	141361051
SB_R1	147983991	144848305	0.978811	142762091	0.964713
SB_R2	147983991
RB: Resistant-Bulk; SB: Sensitive-Bulk

## Sheet: Table S10
Table S10 Primers for qPBR1 and chromosome 8
Primer	Sequence	Chr	Position in NIP		Position in pangenome		info
M2L	TCAAACAATTATAAAAGTGCTCACA	Chr1	7315446	7315470	8235304	8235328	Fine mapping for qPBR
M2R	AACTGTACGCGCTTCGATCT	Chr1	7315643	7315624	8235501	8235482
M5L	TTTAGTCCCGGTTGAGATCG	Chr1	8016161	8016180	9014164	9014183	Fine mapping for qPBR
M5R	GAACCATCTTTGCGAACCAT	Chr1	8016358	8016339	9014361	9014342
M7L	CATCTTAGCCAAGGCATGTTT	Chr1	8118203	8118223	9116447	9116467	Fine mapping for qPBR & Identifying qPBR1 in breeding program
M7R	TTTGAAGACTTCGTCAGTTTCTT	Chr1	8118381	8118359	9116625	9116603
M8L	CCGGTCCATGTCAACAAGT	Chr1	8270492	8270510	9271934	9271952	Fine mapping for qPBR
M8R	CCAGAACCCTTCACCAGTGT	Chr1	8270687	8270668	9272129	9272110
M11L	GAGAGGCTCATGAGGATGGT	Chr1	8751639	8751658	9767137	9767156	Fine mapping for qPBR
M11R	CGGACATGGAGACCCAGAT	Chr1	8751825	8751807	9767323	9767305
P1L	ATTCATGTCTCCCCAGTGCA	Chr1	8226514	8226533	9227956	9227975	Identifying qPBR1 in breeding program
P1R	ATAATGTGCGCGCCAAATCT	Chr1	8226689	8226670	9228131	9228112
D1L	CCAGCAACCTTGATTCCACA	Chr8	4396374	4396393	5016974	5016993	filter homozygous plants on chromosome 8
D1R	ATGTTTTCGTGACTGGAGCC	Chr8	4396632	4396613	5017232	5017213
D2L	TCTGTCTCGCTTCTTCGTGT	Chr8	5115241	5115260	5841449	5841468	filter homozygous plants on chromosome 8
D2R	AGCCTGCTATTGACTTTGTTGA	Chr8	5115592	5115571	5841800	5841779

[truncated: 4 more sheets: Table S11, Table S12, Table S13, Table S14]
